# Supplementary material for: Evaluation of an open access software for calculating glucose variability parameters of a continuous glucose monitoring system applied at pediatric intensive care unit
Source: Biomed Eng Online. 2015 Apr 24;14:37. doi: 10.1186/s12938-015-0035-3 (PMC4416329; doi:10.1186/s12938-015-0035-3)
Supplement: Additional file 1: — Contains the full source code of the GVAP (GlyVar_Script.zip - http://sourceforge.net/projects/glyvariab/files/?source=navbar ). [file 12938_2015_35_MOESM1_ESM.zip]

Archive with 17 entries (16 files):
- Sample_CGM_Data/
- Sample_CGM_Data/Test1.xls
- Sample_CGM_Data/Test2.xls
- Sample_CGM_Data/Test3.xls
- Sample_CGM_Data/Test4.xls
- Sample_CGM_Data/Test5.xls
- CGM Vaiab.jpg
- CGMVariab.ico
- FIUE.m
- FSCD.m
- GlyVar.fig
- GlyVar.m
- IFS.m
- LININCODE.m
- MADD.m
- MADOO.m
- SNPF.m
