# Supplementary material for: Evaluation of an open access software for calculating glucose variability parameters of a continuous glucose monitoring system applied at pediatric intensive care unit
Source: Biomed Eng Online. 2015 Apr 24;14:37. doi: 10.1186/s12938-015-0035-3 (PMC4416329; doi:10.1186/s12938-015-0035-3)
Supplement: Additional file 1: — Contains the full source code of the GVAP (GlyVar_Script.zip - http://sourceforge.net/projects/glyvariab/files/?source=navbar ). [file 12938_2015_35_MOESM1_ESM.zip › Sample_CGM_Data/Test1.xls]

## Sheet: Munka1
Date	Time	Glucose	Index
2012.05.09	0:02:00	50	1
2012.05.09	0:07:00	46	2
2012.05.09	0:12:00	42	3
2012.05.09	0:17:00	40	4
2012.05.09	0:22:00	40	5
2012.05.09	0:27:00	40	6
2012.05.09	0:32:00	42	7
2012.05.09	0:37:00	44	8
2012.05.09	0:42:00	42	9
2012.05.09	0:47:00	42	10
2012.05.09	0:52:00	40	11
2012.05.09	0:57:00	40	12
2012.05.09	1:02:00	40	13
2012.05.09	1:07:00	40	14
2012.05.09	1:12:00	40	15
2012.05.09	1:17:00	40	16
2012.05.09	1:22:00	40	17
2012.05.09	1:27:00	42	18
2012.05.09	1:32:00	44	19
2012.05.09	1:37:00	48	20
2012.05.09	1:42:00	48	21
2012.05.09	1:47:00	48	22
2012.05.09	1:52:00	48	23
2012.05.09	1:57:00	50	24
2012.05.09	2:02:00	50	25
2012.05.09	2:07:00	52	26
2012.05.09	2:12:00	54	27
2012.05.09	2:17:00	56	28
2012.05.09	2:22:00	58	29
2012.05.09	2:27:00	58	30
2012.05.09	2:32:00	58	31
2012.05.09	2:37:00	60	32
2012.05.09	2:42:00	62	33
2012.05.09	2:47:00	60	34
2012.05.09	2:52:00	54	35
2012.05.09	2:57:00	48	36
2012.05.09	3:02:00	44	37
2012.05.09	3:07:00	42	38
2012.05.09	3:12:00	40	39
2012.05.09	3:17:00	42	40
2012.05.09	3:22:00	46	41
2012.05.09	3:27:00	52	42
2012.05.09	3:32:00	54	43
2012.05.09	3:37:00	54	44
2012.05.09	3:42:00	56	45
2012.05.09	3:47:00	56	46
2012.05.09	3:52:00	56	47
2012.05.09	3:57:00	54	48
2012.05.09	4:02:00	52	49
2012.05.09	4:07:00	48	50
2012.05.09	4:12:00	44	51
2012.05.09	4:17:00	46	52
2012.05.09	4:22:00	46	53
2012.05.09	4:27:00	46	54
2012.05.09	4:32:00	46	55
2012.05.09	4:37:00	46	56
2012.05.09	4:42:00	48	57
2012.05.09	4:47:00	50	58
2012.05.09	4:52:00	50	59
2012.05.09	4:57:00	50	60
2012.05.09	5:02:00	50	61
2012.05.09	5:07:00	52	62
2012.05.09	5:12:00	52	63
2012.05.09	5:17:00	54	64
2012.05.09	5:22:00	54	65
2012.05.09	5:27:00	54	66
2012.05.09	5:32:00	56	67
2012.05.09	5:37:00	54	68
2012.05.09	5:42:00	54	69
2012.05.09	5:47:00	56	70
2012.05.09	5:52:00	58	71
2012.05.09	5:57:00	40	72
2012.05.09	6:02:00	40	73
2012.05.09	6:07:00	40	74
2012.05.09	6:12:00	40	75
2012.05.09	6:17:00	40	76
2012.05.09	6:22:00	42	77
2012.05.09	6:27:00	42	78
2012.05.09	6:32:00	44	79
2012.05.09	6:37:00	48	80
2012.05.09	6:42:00	48	81
2012.05.09	6:47:00	50	82
2012.05.09	6:52:00	50	83
2012.05.09	6:57:00	52	84
2012.05.09	7:02:00	52	85
2012.05.09	7:07:00	50	86
2012.05.09	7:12:00	52	87
2012.05.09	7:17:00	52	88
2012.05.09	7:22:00	52	89
2012.05.09	7:27:00	54	90
2012.05.09	7:32:00	58	91
2012.05.09	7:37:00	58	92
2012.05.09	7:42:00	60	93
2012.05.09	7:47:00	62	94
2012.05.09	7:52:00	62	95
2012.05.09	7:57:00	62	96
2012.05.09	8:02:00	62	97
2012.05.09	8:07:00	58	98
2012.05.09	8:12:00	56	99
2012.05.09	8:17:00	54	100
2012.05.09	8:22:00	52	101
2012.05.09	8:27:00	50	102
2012.05.09	8:32:00	50	103
2012.05.09	8:37:00	50	104
2012.05.09	8:42:00	52	105
2012.05.09	8:47:00	52	106
2012.05.09	8:52:00	54	107
2012.05.09	8:57:00	56	108
2012.05.09	9:02:00	58	109
2012.05.09	9:07:00	62	110
2012.05.09	9:12:00	68	111
2012.05.09	9:17:00	70	112
2012.05.09	9:22:00	70	113
2012.05.09	9:27:00	70	114
2012.05.09	9:32:00	68	115
2012.05.09	9:37:00	68	116
2012.05.09	9:42:00	68	117
2012.05.09	9:47:00	72	118
2012.05.09	9:52:00	70	119
2012.05.09	9:57:00	68	120
2012.05.09	10:02:00	66	121
2012.05.09	10:07:00	68	122
2012.05.09	10:12:00	68	123
2012.05.09	10:17:00	70	124
2012.05.09	10:22:00	72	125
2012.05.09	10:27:00	76	126
2012.05.09	10:32:00	76	127
2012.05.09	10:37:00	74	128
2012.05.09	10:42:00	74	129
2012.05.09	10:47:00	72	130
2012.05.09	10:52:00	68	131
2012.05.09	10:57:00	68	132
2012.05.09	11:02:00	70	133
2012.05.09	11:07:00	72	134
2012.05.09	11:12:00	72	135
2012.05.09	11:17:00	76	136
2012.05.09	11:22:00	78	137
2012.05.09	11:27:00	78	138
2012.05.09	11:32:00	80	139
2012.05.09	11:37:00	80	140
2012.05.09	11:42:00	82	141
2012.05.09	11:47:00	84	142
2012.05.09	11:52:00	84	143
2012.05.09	11:57:00	84	144
2012.05.09	12:02:00	80	145
2012.05.09	12:07:00	74	146
2012.05.09	12:12:00	66	147
2012.05.09	12:17:00	62	148
2012.05.09	12:22:00	62	149
2012.05.09	12:27:00	64	150
2012.05.09	12:32:00	66	151
2012.05.09	12:37:00	68	152
2012.05.09	12:42:00	68	153
2012.05.09	12:47:00	64	154
2012.05.09	12:52:00	62	155
2012.05.09	12:57:00	62	156
2012.05.09	13:02:00	68	157
2012.05.09	13:07:00	74	158
2012.05.09	13:12:00	78	159
2012.05.09	13:17:00	86	160
2012.05.09	13:22:00	88	161
2012.05.09	13:27:00	90	162
2012.05.09	13:32:00	92	163
2012.05.09	13:37:00	96	164
2012.05.09	13:42:00	98	165
2012.05.09	13:47:00	96	166
2012.05.09	13:52:00	96	167
2012.05.09	13:57:00	94	168
2012.05.09	14:02:00	92	169
2012.05.09	14:07:00	90	170
2012.05.09	14:12:00	86	171
2012.05.09	14:17:00	84	172
2012.05.09	14:22:00	80	173
2012.05.09	14:27:00	78	174
2012.05.09	14:32:00	80	175
2012.05.09	14:37:00	82	176
2012.05.09	14:42:00	82	177
2012.05.09	14:47:00	82	178
2012.05.09	14:52:00	80	179
2012.05.09	14:57:00	78	180
2012.05.09	15:02:00	78	181
2012.05.09	15:07:00	76	182
2012.05.09	15:12:00	74	183
2012.05.09	15:17:00	76	184
2012.05.09	15:22:00	78	185
2012.05.09	15:27:00	76	186
2012.05.09	15:32:00	76	187
2012.05.09	15:37:00	76	188
2012.05.09	15:42:00	76	189
2012.05.09	15:47:00	76	190
2012.05.09	15:52:00	78	191
2012.05.09	15:57:00	78	192
2012.05.09	16:02:00	78	193
2012.05.09	16:07:00	76	194
2012.05.09	16:12:00	72	195
2012.05.09	16:17:00	70	196
2012.05.09	16:22:00	68	197
2012.05.09	16:27:00	66	198
2012.05.09	16:32:00	64	199
2012.05.09	16:37:00	62	200
2012.05.09	16:42:00	60	201
2012.05.09	16:47:00	58	202
2012.05.09	16:52:00	58	203
2012.05.09	16:57:00	58	204
2012.05.09	17:02:00	62	205
2012.05.09	17:07:00	64	206
2012.05.09	17:12:00	70	207
2012.05.09	17:17:00	72	208
2012.05.09	17:22:00	70	209
2012.05.09	17:27:00	70	210
2012.05.09	17:32:00	70	211
2012.05.09	17:37:00	70	212
2012.05.09	17:42:00	70	213
2012.05.09	17:47:00	70	214
2012.05.09	17:52:00	70	215
2012.05.09	17:57:00	70	216
2012.05.09	18:02:00	70	217
2012.05.09	18:07:00	72	218
2012.05.09	18:12:00	72	219
2012.05.09	18:17:00	74	220
2012.05.09	18:22:00	74	221
2012.05.09	18:27:00	74	222
2012.05.09	18:32:00	72	223
2012.05.09	18:37:00	72	224
2012.05.09	18:42:00	72	225
2012.05.09	18:47:00	76	226
2012.05.09	18:52:00	80	227
2012.05.09	18:57:00	84	228
2012.05.09	19:02:00	86	229
2012.05.09	19:07:00	88	230
2012.05.09	19:12:00	90	231
2012.05.09	19:17:00	92	232
2012.05.09	19:22:00	92	233
2012.05.09	19:27:00	92	234
2012.05.09	19:32:00	90	235
2012.05.09	19:37:00	88	236
2012.05.09	19:42:00	86	237
2012.05.09	19:47:00	82	238
2012.05.09	19:52:00	80	239
2012.05.09	19:57:00	78	240
2012.05.09	20:02:00	78	241
2012.05.09	20:07:00	78	242
2012.05.09	20:12:00	78	243
2012.05.09	20:17:00	78	244
2012.05.09	20:22:00	78	245
2012.05.09	20:27:00	78	246
2012.05.09	20:32:00	78	247
2012.05.09	20:37:00	76	248
2012.05.09	20:42:00	74	249
2012.05.09	20:47:00	72	250
2012.05.09	20:52:00	72	251
2012.05.09	20:57:00	72	252
2012.05.09	21:02:00	74	253
2012.05.09	21:07:00	76	254
2012.05.09	21:12:00	76	255
2012.05.09	21:17:00	76	256
2012.05.09	21:22:00	76	257
2012.05.09	21:27:00	76	258
2012.05.09	21:32:00	78	259
2012.05.09	21:37:00	80	260
2012.05.09	21:42:00	82	261
2012.05.09	21:47:00	82	262
2012.05.09	21:52:00	82	263
2012.05.09	21:57:00	82	264
2012.05.09	22:02:00	80	265
2012.05.09	22:07:00	80	266
2012.05.09	22:12:00	80	267
2012.05.09	22:17:00	82	268
2012.05.09	22:22:00	84	269
2012.05.09	22:27:00	84	270
2012.05.09	22:32:00	84	271
2012.05.09	22:37:00	84	272
2012.05.09	22:42:00	86	273
2012.05.09	22:47:00	86	274
2012.05.09	22:52:00	86	275
2012.05.09	22:57:00	86	276
2012.05.09	23:02:00	88	277
2012.05.09	23:07:00	86	278
2012.05.09	23:12:00	86	279
2012.05.09	23:17:00	84	280
2012.05.09	23:22:00	84	281
2012.05.09	23:27:00	88	282
2012.05.09	23:32:00	90	283
2012.05.09	23:37:00	90	284
2012.05.09	23:42:00	90	285
2012.05.09	23:47:00	90	286
2012.05.09	23:52:00	88	287
2012.05.09	23:57:00	88	288
2012.05.10	0:02:00	88	289
2012.05.10	0:07:00	88	290
2012.05.10	0:12:00	88	291
2012.05.10	0:17:00	86	292
2012.05.10	0:22:00	86	293
2012.05.10	0:27:00	86	294
2012.05.10	0:32:00	88	295
2012.05.10	0:37:00	88	296
2012.05.10	0:42:00	88	297
2012.05.10	0:47:00	90	298
2012.05.10	0:52:00	92	299
2012.05.10	0:57:00	94	300
2012.05.10	1:02:00	94	301
2012.05.10	1:07:00	94	302
2012.05.10	1:12:00	92	303
2012.05.10	1:17:00	90	304
2012.05.10	1:22:00	90	305
2012.05.10	1:27:00	92	306
2012.05.10	1:32:00	94	307
2012.05.10	1:37:00	94	308
2012.05.10	1:42:00	94	309
2012.05.10	1:47:00	94	310
2012.05.10	1:52:00	94	311
2012.05.10	1:57:00	94	312
2012.05.10	2:02:00	94	313
2012.05.10	2:07:00	94	314
2012.05.10	2:12:00	94	315
2012.05.10	2:17:00	92	316
2012.05.10	2:22:00	92	317
2012.05.10	2:27:00	92	318
2012.05.10	2:32:00	92	319
2012.05.10	2:37:00	90	320
2012.05.10	2:42:00	88	321
2012.05.10	2:47:00	88	322
2012.05.10	2:52:00	86	323
2012.05.10	2:57:00	84	324
2012.05.10	3:02:00	84	325
2012.05.10	3:07:00	82	326
2012.05.10	3:12:00	80	327
2012.05.10	3:17:00	80	328
2012.05.10	3:22:00	80	329
2012.05.10	3:27:00	80	330
2012.05.10	3:32:00	80	331
2012.05.10	3:37:00	80	332
2012.05.10	3:42:00	78	333
2012.05.10	3:47:00	80	334
2012.05.10	3:52:00	80	335
2012.05.10	3:57:00	82	336
2012.05.10	4:02:00	84	337
2012.05.10	4:07:00	106	338
2012.05.10	4:12:00	108	339
2012.05.10	4:17:00	110	340
2012.05.10	4:22:00	110	341
2012.05.10	4:27:00	108	342
2012.05.10	4:32:00	104	343
2012.05.10	4:37:00	102	344
2012.05.10	4:42:00	102	345
2012.05.10	4:47:00	104	346
2012.05.10	4:52:00	104	347
2012.05.10	4:57:00	104	348
2012.05.10	5:02:00	104	349
2012.05.10	5:07:00	104	350
2012.05.10	5:12:00	104	351
2012.05.10	5:17:00	104	352
2012.05.10	5:22:00	104	353
2012.05.10	5:27:00	104	354
2012.05.10	5:32:00	106	355
2012.05.10	5:37:00	108	356
2012.05.10	5:42:00	108	357
2012.05.10	5:47:00	110	358
2012.05.10	5:52:00	114	359
2012.05.10	5:57:00	116	360
2012.05.10	6:02:00	118	361
2012.05.10	6:07:00	122	362
2012.05.10	6:12:00	126	363
2012.05.10	6:17:00	132	364
2012.05.10	6:22:00	134	365
2012.05.10	6:27:00	136	366
2012.05.10	6:32:00	138	367
2012.05.10	6:37:00	136	368
2012.05.10	6:42:00	136	369
2012.05.10	6:47:00	134	370
2012.05.10	6:52:00	134	371
2012.05.10	6:57:00	136	372
2012.05.10	7:02:00	136	373
2012.05.10	7:07:00	136	374
2012.05.10	7:12:00	136	375
2012.05.10	7:17:00	136	376
2012.05.10	7:22:00	134	377
2012.05.10	7:27:00	134	378
2012.05.10	7:32:00	132	379
2012.05.10	7:37:00	128	380
2012.05.10	7:42:00	126	381
2012.05.10	7:47:00	122	382
2012.05.10	7:52:00	118	383
2012.05.10	7:57:00	116	384
2012.05.10	8:02:00	116	385
2012.05.10	8:07:00	114	386
2012.05.10	8:12:00	114	387
2012.05.10	8:17:00	114	388
2012.05.10	8:22:00	114	389
2012.05.10	8:27:00	112	390
2012.05.10	8:32:00	112	391
2012.05.10	8:37:00	112	392
2012.05.10	8:42:00	112	393
2012.05.10	8:47:00	112	394
2012.05.10	8:52:00	110	395
2012.05.10	8:57:00	110	396
2012.05.10	9:02:00	110	397
2012.05.10	9:07:00	112	398
2012.05.10	9:12:00	114	399
2012.05.10	9:17:00	118	400
2012.05.10	9:22:00	118	401
2012.05.10	9:27:00	118	402
2012.05.10	9:32:00	118	403
2012.05.10	9:37:00	118	404
2012.05.10	9:42:00	118	405
2012.05.10	9:47:00	118	406
2012.05.10	9:52:00	116	407
2012.05.10	9:57:00	116	408
2012.05.10	10:02:00	114	409
2012.05.10	10:07:00	114	410
2012.05.10	10:12:00	112	411
2012.05.10	10:17:00	110	412
2012.05.10	10:22:00	110	413
2012.05.10	10:27:00	112	414
2012.05.10	10:32:00	114	415
2012.05.10	10:37:00	114	416
2012.05.10	10:42:00	112	417
2012.05.10	10:47:00	114	418
2012.05.10	10:52:00	116	419
2012.05.10	10:57:00	114	420
2012.05.10	11:02:00	116	421
2012.05.10	11:07:00	118	422
2012.05.10	11:12:00	118	423
2012.05.10	11:17:00	122	424
2012.05.10	11:22:00	126	425
2012.05.10	11:27:00	128	426
2012.05.10	11:32:00	128	427
2012.05.10	11:37:00	126	428
2012.05.10	11:42:00	124	429
2012.05.10	11:47:00	124	430
2012.05.10	11:52:00	128	431
2012.05.10	11:57:00	126	432
2012.05.10	12:02:00	124	433
2012.05.10	12:07:00	120	434
2012.05.10	12:12:00	116	435
2012.05.10	12:17:00	118	436
2012.05.10	12:22:00	118	437
2012.05.10	12:27:00	114	438
2012.05.10	12:32:00	112	439
2012.05.10	12:37:00	110	440
2012.05.10	12:42:00	110	441
2012.05.10	12:47:00	108	442
2012.05.10	12:52:00	108	443
2012.05.10	12:57:00	106	444
2012.05.10	13:02:00	106	445
2012.05.10	13:07:00	110	446
2012.05.10	13:12:00	112	447
2012.05.10	13:17:00	110	448
2012.05.10	13:22:00	110	449
2012.05.10	13:27:00	108	450
2012.05.10	13:32:00	106	451
2012.05.10	13:37:00	104	452
2012.05.10	13:42:00	104	453
2012.05.10	13:47:00	102	454
2012.05.10	13:52:00	100	455
2012.05.10	13:57:00	102	456
2012.05.10	14:02:00	104	457
2012.05.10	14:07:00	106	458
2012.05.10	14:12:00	104	459
2012.05.10	14:17:00	102	460
2012.05.10	14:22:00	100	461
2012.05.10	14:27:00	96	462
2012.05.10	14:32:00	96	463
2012.05.10	14:37:00	96	464
2012.05.10	14:42:00	96	465
2012.05.10	14:47:00	96	466
2012.05.10	14:52:00	96	467
2012.05.10	14:57:00	96	468
2012.05.10	15:02:00	94	469
2012.05.10	15:07:00	94	470
2012.05.10	15:12:00	92	471
2012.05.10	15:17:00	92	472
2012.05.10	15:22:00	92	473
2012.05.10	15:27:00	92	474
2012.05.10	15:32:00	94	475
2012.05.10	15:37:00	96	476
2012.05.10	15:42:00	98	477
2012.05.10	15:47:00	102	478
2012.05.10	15:52:00	92	479
2012.05.10	15:57:00	92	480
2012.05.10	16:02:00	92	481
2012.05.10	16:07:00	94	482
2012.05.10	16:12:00	96	483
2012.05.10	16:17:00	98	484
2012.05.10	16:22:00	98	485
2012.05.10	16:27:00	100	486
2012.05.10	16:32:00	98	487
2012.05.10	16:37:00	98	488
2012.05.10	16:42:00	94	489
2012.05.10	16:47:00	90	490
2012.05.10	16:52:00	88	491
2012.05.10	16:57:00	90	492
2012.05.10	17:02:00	94	493
2012.05.10	17:07:00	96	494
2012.05.10	17:12:00	96	495
2012.05.10	17:17:00	98	496
2012.05.10	17:22:00	98	497
2012.05.10	17:27:00	96	498
2012.05.10	17:32:00	94	499
2012.05.10	17:37:00	90	500
2012.05.10	17:42:00	88	501
2012.05.10	17:47:00	84	502
2012.05.10	17:52:00	80	503
2012.05.10	17:57:00	80	504
2012.05.10	18:02:00	82	505
2012.05.10	18:07:00	86	506
2012.05.10	18:12:00	88	507
2012.05.10	18:17:00	92	508
2012.05.10	18:22:00	96	509
2012.05.10	18:27:00	100	510
2012.05.10	18:32:00	104	511
2012.05.10	18:37:00	106	512
2012.05.10	18:42:00	104	513
2012.05.10	18:47:00	102	514
2012.05.10	18:52:00	102	515
2012.05.10	18:57:00	102	516
2012.05.10	19:02:00	100	517
2012.05.10	19:07:00	104	518
2012.05.10	19:12:00	108	519
2012.05.10	19:17:00	112	520
2012.05.10	19:22:00	112	521
2012.05.10	19:27:00	110	522
2012.05.10	19:32:00	108	523
2012.05.10	19:37:00	106	524
2012.05.10	19:42:00	104	525
2012.05.10	19:47:00	102	526
2012.05.10	19:52:00	100	527
2012.05.10	19:57:00	100	528
2012.05.10	20:02:00	100	529
2012.05.10	20:07:00	100	530
2012.05.10	20:12:00	102	531
2012.05.10	20:17:00	106	532
2012.05.10	20:22:00	104	533
2012.05.10	20:27:00	100	534
2012.05.10	20:32:00	94	535
2012.05.10	20:37:00	90	536
2012.05.10	20:42:00	90	537
2012.05.10	20:47:00	92	538
2012.05.10	20:52:00	94	539
2012.05.10	20:57:00	92	540
2012.05.10	21:02:00	90	541
2012.05.10	21:07:00	90	542
2012.05.10	21:12:00	92	543
2012.05.10	21:17:00	96	544
2012.05.10	21:22:00	100	545
2012.05.10	21:27:00	104	546
2012.05.10	21:32:00	106	547
2012.05.10	21:37:00	106	548
2012.05.10	21:42:00	108	549
2012.05.10	21:47:00	110	550
2012.05.10	21:52:00	112	551
2012.05.10	21:57:00	112	552
2012.05.10	22:02:00	114	553
2012.05.10	22:07:00	114	554
2012.05.10	22:12:00	116	555
2012.05.10	22:17:00	116	556
2012.05.10	22:22:00	116	557
2012.05.10	22:27:00	116	558
2012.05.10	22:32:00	116	559
2012.05.10	22:37:00	116	560
2012.05.10	22:42:00	114	561
2012.05.10	22:47:00	112	562
2012.05.10	22:52:00	112	563
2012.05.10	22:57:00	108	564
2012.05.10	23:02:00	108	565
2012.05.10	23:07:00	108	566
2012.05.10	23:12:00	110	567
2012.05.10	23:17:00	110	568
2012.05.10	23:22:00	110	569
2012.05.10	23:27:00	112	570
2012.05.10	23:32:00	112	571
2012.05.10	23:37:00	112	572
2012.05.10	23:42:00	114	573
2012.05.10	23:47:00	114	574
2012.05.10	23:52:00	116	575
2012.05.10	23:57:00	118	576
2012.05.11	0:03:00	118	577
2012.05.11	0:07:00	120	578
2012.05.11	0:12:00	120	579
2012.05.11	0:17:00	122	580
2012.05.11	0:22:00	122	581
2012.05.11	0:27:00	122	582
2012.05.11	0:32:00	122	583
2012.05.11	0:37:00	122	584
2012.05.11	0:42:00	122	585
2012.05.11	0:47:00	122	586
2012.05.11	0:52:00	124	587
2012.05.11	0:57:00	126	588
2012.05.11	1:02:00	126	589
2012.05.11	1:07:00	128	590
2012.05.11	1:12:00	130	591
2012.05.11	1:17:00	130	592
2012.05.11	1:22:00	132	593
2012.05.11	1:27:00	134	594
2012.05.11	1:32:00	136	595
2012.05.11	1:37:00	136	596
2012.05.11	1:42:00	136	597
2012.05.11	1:47:00	134	598
2012.05.11	1:52:00	132	599
2012.05.11	1:57:00	130	600
2012.05.11	2:02:00	130	601
2012.05.11	2:07:00	126	602
2012.05.11	2:12:00	124	603
2012.05.11	2:17:00	122	604
2012.05.11	2:22:00	122	605
2012.05.11	2:27:00	124	606
2012.05.11	2:32:00	124	607
2012.05.11	2:37:00	126	608
2012.05.11	2:42:00	128	609
2012.05.11	2:47:00	130	610
2012.05.11	2:52:00	132	611
2012.05.11	2:57:00	134	612
2012.05.11	3:02:00	136	613
2012.05.11	3:07:00	138	614
2012.05.11	3:12:00	140	615
2012.05.11	3:17:00	142	616
2012.05.11	3:22:00	144	617
2012.05.11	3:27:00	148	618
2012.05.11	3:32:00	152	619
2012.05.11	3:37:00	156	620
2012.05.11	3:42:00	186	621
2012.05.11	3:47:00	186	622
2012.05.11	3:52:00	188	623
2012.05.11	3:57:00	188	624
2012.05.11	4:02:00	188	625
2012.05.11	4:07:00	188	626
2012.05.11	4:12:00	188	627
2012.05.11	4:17:00	186	628
2012.05.11	4:22:00	186	629
2012.05.11	4:27:00	184	630
2012.05.11	4:32:00	184	631
2012.05.11	4:37:00	182	632
2012.05.11	4:42:00	180	633
2012.05.11	4:47:00	180	634
2012.05.11	4:52:00	178	635
2012.05.11	4:57:00	176	636
2012.05.11	5:02:00	174	637
2012.05.11	5:07:00	172	638
2012.05.11	5:12:00	172	639
2012.05.11	5:17:00	170	640
2012.05.11	5:22:00	170	641
2012.05.11	5:27:00	170	642
2012.05.11	5:32:00	168	643
2012.05.11	5:37:00	170	644
2012.05.11	5:42:00	170	645
2012.05.11	5:47:00	172	646
2012.05.11	5:52:00	172	647
2012.05.11	5:57:00	170	648
2012.05.11	6:02:00	168	649
2012.05.11	6:07:00	166	650
2012.05.11	6:12:00	164	651
2012.05.11	6:17:00	162	652
2012.05.11	6:22:00	160	653
2012.05.11	6:27:00	158	654
2012.05.11	6:32:00	154	655
2012.05.11	6:37:00	152	656
2012.05.11	6:42:00	150	657
2012.05.11	6:47:00	148	658
2012.05.11	6:52:00	148	659
2012.05.11	6:57:00	146	660
2012.05.11	7:02:00	144	661
2012.05.11	7:07:00	142	662
2012.05.11	7:12:00	142	663
2012.05.11	7:17:00	140	664
2012.05.11	7:22:00	140	665
2012.05.11	7:27:00	140	666
2012.05.11	7:32:00	140	667
2012.05.11	7:37:00	138	668
2012.05.11	7:42:00	138	669
2012.05.11	7:47:00	138	670
2012.05.11	7:52:00	138	671
2012.05.11	7:57:00	138	672
2012.05.11	8:02:00	138	673
2012.05.11	8:07:00	138	674
2012.05.11	8:12:00	138	675
2012.05.11	8:17:00	136	676
2012.05.11	8:22:00	134	677
2012.05.11	8:27:00	132	678
2012.05.11	8:32:00	130	679
2012.05.11	8:37:00	132	680
2012.05.11	8:42:00	132	681
2012.05.11	8:47:00	130	682
2012.05.11	8:52:00	128	683
2012.05.11	8:57:00	128	684
2012.05.11	9:02:00	128	685
2012.05.11	9:07:00	126	686
2012.05.11	9:12:00	124	687
2012.05.11	9:17:00	120	688
2012.05.11	9:22:00	118	689
2012.05.11	9:27:00	116	690
2012.05.11	9:32:00	112	691
2012.05.11	9:37:00	110	692
2012.05.11	9:42:00	112	693
2012.05.11	9:47:00	116	694
2012.05.11	9:52:00	114	695
2012.05.11	9:57:00	114	696
2012.05.11	10:02:00	116	697
2012.05.11	10:07:00	116	698
2012.05.11	10:12:00	116	699
2012.05.11	10:17:00	116	700
2012.05.11	10:22:00	114	701
2012.05.11	10:27:00	114	702
2012.05.11	10:32:00	114	703
2012.05.11	10:37:00	112	704
2012.05.11	10:42:00	112	705
2012.05.11	10:47:00	112	706
2012.05.11	10:52:00	110	707
2012.05.11	10:57:00	108	708
2012.05.11	11:02:00	104	709
2012.05.11	11:07:00	102	710
2012.05.11	11:12:00	102	711
2012.05.11	11:17:00	102	712
2012.05.11	11:22:00	102	713
2012.05.11	11:27:00	104	714
2012.05.11	11:32:00	106	715
2012.05.11	11:37:00	110	716
2012.05.11	11:42:00	112	717
2012.05.11	11:47:00	114	718
2012.05.11	11:52:00	118	719
2012.05.11	11:57:00	122	720
2012.05.11	12:02:00	124	721
2012.05.11	12:07:00	126	722
2012.05.11	12:12:00	128	723
2012.05.11	12:17:00	130	724
2012.05.11	12:22:00	132	725
2012.05.11	12:27:00	132	726
2012.05.11	12:32:00	134	727
2012.05.11	12:37:00	134	728
2012.05.11	12:42:00	134	729
2012.05.11	12:47:00	134	730
2012.05.11	12:52:00	134	731
2012.05.11	12:57:00	132	732
2012.05.11	13:02:00	132	733
2012.05.11	13:07:00	132	734
2012.05.11	13:12:00	130	735
2012.05.11	13:17:00	132	736
2012.05.11	13:22:00	132	737
2012.05.11	13:27:00	134	738
2012.05.11	13:32:00	134	739
2012.05.11	13:37:00	134	740
2012.05.11	13:42:00	134	741
2012.05.11	13:47:00	132	742
2012.05.11	13:52:00	132	743
2012.05.11	13:57:00	132	744
2012.05.11	14:02:00	132	745
2012.05.11	14:07:00	130	746
2012.05.11	14:12:00	128	747
2012.05.11	14:17:00	130	748
2012.05.11	14:22:00	134	749
2012.05.11	14:27:00	134	750
2012.05.11	14:32:00	132	751
2012.05.11	14:37:00	132	752
2012.05.11	14:42:00	134	753
2012.05.11	14:47:00	134	754
2012.05.11	14:52:00	134	755
2012.05.11	14:57:00	134	756
2012.05.11	15:02:00	134	757
2012.05.11	15:07:00	136	758
2012.05.11	15:12:00	140	759
2012.05.11	15:17:00	142	760
2012.05.11	15:22:00	144	761
2012.05.11	15:27:00	146	762
2012.05.11	15:32:00	96	763
2012.05.11	15:37:00	98	764
2012.05.11	15:42:00	100	765
2012.05.11	15:47:00	102	766
2012.05.11	15:52:00	104	767
2012.05.11	15:57:00	106	768
2012.05.11	16:02:00	108	769
2012.05.11	16:07:00	108	770
2012.05.11	16:12:00	108	771
2012.05.11	16:17:00	108	772
2012.05.11	16:22:00	104	773
2012.05.11	16:27:00	100	774
2012.05.11	16:32:00	100	775
2012.05.11	16:37:00	106	776
2012.05.11	16:42:00	114	777
2012.05.11	16:47:00	120	778
2012.05.11	16:52:00	120	779
2012.05.11	16:57:00	120	780
2012.05.11	17:02:00	120	781
2012.05.11	17:07:00	118	782
2012.05.11	17:12:00	116	783
2012.05.11	17:17:00	116	784
2012.05.11	17:22:00	114	785
2012.05.11	17:27:00	110	786
2012.05.11	17:32:00	108	787
2012.05.11	17:37:00	104	788
2012.05.11	17:42:00	102	789
2012.05.11	17:47:00	98	790
2012.05.11	17:52:00	96	791
2012.05.11	17:57:00	92	792
2012.05.11	18:02:00	90	793
2012.05.11	18:07:00	86	794
2012.05.11	18:12:00	84	795
2012.05.11	18:17:00	82	796
2012.05.11	18:22:00	80	797
2012.05.11	18:27:00	78	798
2012.05.11	18:32:00	78	799
2012.05.11	18:37:00	76	800
2012.05.11	18:42:00	76	801
2012.05.11	18:47:00	76	802
2012.05.11	18:52:00	76	803
2012.05.11	18:57:00	78	804
2012.05.11	19:02:00	78	805
2012.05.11	19:07:00	78	806
2012.05.11	19:12:00	78	807
2012.05.11	19:17:00	78	808
2012.05.11	19:22:00	78	809
2012.05.11	19:27:00	76	810
2012.05.11	19:32:00	76	811
2012.05.11	19:37:00	76	812
2012.05.11	19:42:00	76	813
2012.05.11	19:47:00	74	814
2012.05.11	19:52:00	74	815
2012.05.11	19:57:00	72	816
2012.05.11	20:02:00	70	817
2012.05.11	20:07:00	70	818
2012.05.11	20:12:00	68	819
2012.05.11	20:17:00	68	820
2012.05.11	20:22:00	68	821
2012.05.11	20:27:00	66	822
2012.05.11	20:32:00	66	823
2012.05.11	20:37:00	66	824
2012.05.11	20:42:00	66	825
2012.05.11	20:47:00	66	826
2012.05.11	20:52:00	66	827
2012.05.11	20:57:00	66	828
2012.05.11	21:02:00	66	829
2012.05.11	21:07:00	66	830
2012.05.11	21:12:00	66	831
2012.05.11	21:17:00	64	832
2012.05.11	21:22:00	64	833
2012.05.11	21:27:00	66	834
2012.05.11	21:32:00	66	835
2012.05.11	21:37:00	66	836
2012.05.11	21:42:00	66	837
2012.05.11	21:47:00	66	838
2012.05.11	21:52:00	66	839
2012.05.11	21:57:00	66	840
2012.05.11	22:02:00	66	841
2012.05.11	22:07:00	66	842
2012.05.11	22:12:00	66	843
2012.05.11	22:17:00	68	844
2012.05.11	22:22:00	68	845
2012.05.11	22:27:00	68	846
2012.05.11	22:32:00	68	847
2012.05.11	22:37:00	70	848
2012.05.11	22:42:00	70	849
2012.05.11	22:47:00	70	850
2012.05.11	22:52:00	70	851
2012.05.11	22:57:00	70	852
2012.05.11	23:02:00	70	853
2012.05.11	23:07:00	70	854
2012.05.11	23:12:00	70	855
2012.05.11	23:17:00	70	856
2012.05.11	23:22:00	72	857
2012.05.11	23:27:00	72	858
2012.05.11	23:32:00	72	859
2012.05.11	23:37:00	74	860
2012.05.11	23:42:00	74	861
2012.05.11	23:47:00	74	862
2012.05.11	23:52:00	74	863
2012.05.11	23:57:00	74	864
2012.05.12	0:05:00	74	865
2012.05.12	0:07:00	74	866
2012.05.12	0:12:00	74	867
2012.05.12	0:17:00	72	868
2012.05.12	0:22:00	72	869
2012.05.12	0:27:00	72	870
2012.05.12	0:32:00	64	871
2012.05.12	0:37:00	66	872
2012.05.12	0:42:00	66	873
2012.05.12	0:47:00	66	874
2012.05.12	0:52:00	66	875
2012.05.12	0:57:00	66	876
2012.05.12	1:02:00	66	877
2012.05.12	1:07:00	68	878
2012.05.12	1:12:00	68	879
2012.05.12	1:17:00	68	880
2012.05.12	1:22:00	68	881
2012.05.12	1:27:00	66	882
2012.05.12	1:32:00	66	883
2012.05.12	1:37:00	66	884
2012.05.12	1:42:00	66	885
2012.05.12	1:47:00	66	886
2012.05.12	1:52:00	66	887
2012.05.12	1:57:00	66	888
2012.05.12	2:02:00	66	889
2012.05.12	2:07:00	66	890
2012.05.12	2:12:00	68	891
2012.05.12	2:17:00	68	892
2012.05.12	2:22:00	68	893
2012.05.12	2:27:00	68	894
2012.05.12	2:32:00	68	895
2012.05.12	2:37:00	68	896
2012.05.12	2:42:00	68	897
2012.05.12	2:47:00	68	898
2012.05.12	2:52:00	68	899
2012.05.12	2:57:00	68	900
2012.05.12	3:02:00	68	901
2012.05.12	3:07:00	70	902
2012.05.12	3:12:00	70	903
2012.05.12	3:17:00	70	904
2012.05.12	3:22:00	70	905
2012.05.12	3:27:00	70	906
2012.05.12	3:32:00	70	907
2012.05.12	3:37:00	68	908
2012.05.12	3:42:00	68	909
2012.05.12	3:47:00	68	910
2012.05.12	3:52:00	68	911
2012.05.12	3:57:00	68	912
2012.05.12	4:02:00	68	913
2012.05.12	4:07:00	68	914
2012.05.12	4:12:00	68	915
2012.05.12	4:17:00	70	916
2012.05.12	4:22:00	70	917
2012.05.12	4:27:00	70	918
2012.05.12	4:32:00	70	919
2012.05.12	4:37:00	70	920
2012.05.12	4:42:00	70	921
2012.05.12	4:47:00	70	922
2012.05.12	4:52:00	70	923
2012.05.12	4:57:00	70	924
2012.05.12	5:02:00	70	925
2012.05.12	5:07:00	70	926
2012.05.12	5:12:00	70	927
2012.05.12	5:17:00	72	928
2012.05.12	5:22:00	72	929
2012.05.12	5:27:00	72	930
2012.05.12	5:32:00	72	931
2012.05.12	5:37:00	70	932
2012.05.12	5:42:00	70	933
2012.05.12	5:47:00	70	934
2012.05.12	5:52:00	70	935
2012.05.12	5:57:00	70	936
2012.05.12	6:02:00	70	937
2012.05.12	6:07:00	70	938
2012.05.12	6:12:00	70	939
2012.05.12	6:17:00	70	940
2012.05.12	6:22:00	70	941
2012.05.12	6:27:00	70	942
2012.05.12	6:32:00	70	943
2012.05.12	6:37:00	72	944
2012.05.12	6:42:00	72	945
2012.05.12	6:47:00	72	946
2012.05.12	6:52:00	74	947
2012.05.12	6:57:00	74	948
2012.05.12	7:02:00	74	949
2012.05.12	7:07:00	76	950
2012.05.12	7:12:00	76	951
2012.05.12	7:17:00	76	952
2012.05.12	7:22:00	76	953
2012.05.12	7:27:00	78	954
2012.05.12	7:32:00	78	955
2012.05.12	7:37:00	78	956
2012.05.12	7:42:00	78	957
2012.05.12	7:47:00	78	958
2012.05.12	7:52:00	78	959
2012.05.12	7:57:00	76	960
2012.05.12	8:02:00	76	961
2012.05.12	8:07:00	76	962
2012.05.12	8:12:00	76	963
2012.05.12	8:17:00	76	964
2012.05.12	8:22:00	76	965
2012.05.12	8:27:00	76	966
2012.05.12	8:32:00	76	967
2012.05.12	8:37:00	76	968
2012.05.12	8:42:00	76	969
2012.05.12	8:47:00	76	970
2012.05.12	8:52:00	76	971
2012.05.12	8:57:00	76	972
2012.05.12	9:02:00	76	973
2012.05.12	9:07:00	76	974
2012.05.12	9:12:00	78	975
2012.05.12	9:17:00	78	976
2012.05.12	9:22:00	78	977
2012.05.12	9:27:00	78	978
2012.05.12	9:32:00	78	979
2012.05.12	9:37:00	78	980
2012.05.12	9:42:00	80	981
2012.05.12	9:47:00	80	982
2012.05.12	9:52:00	80	983
2012.05.12	9:57:00	80	984
2012.05.12	10:02:00	80	985
2012.05.12	10:07:00	80	986
2012.05.12	10:12:00	80	987
2012.05.12	10:17:00	80	988
2012.05.12	10:22:00	80	989
2012.05.12	10:27:00	80	990
2012.05.12	10:32:00	80	991
2012.05.12	10:37:00	80	992
2012.05.12	10:42:00	80	993
2012.05.12	10:47:00	82	994
2012.05.12	10:52:00	82	995
2012.05.12	10:57:00	82	996
2012.05.12	11:02:00	82	997
2012.05.12	11:07:00	84	998
2012.05.12	11:12:00	82	999
2012.05.12	11:17:00	82	1000
2012.05.12	11:22:00	82	1001
2012.05.12	11:27:00	82	1002
2012.05.12	11:32:00	82	1003
2012.05.12	11:37:00	82	1004
2012.05.12	11:42:00	82	1005
2012.05.12	11:47:00	80	1006
2012.05.12	11:52:00	80	1007
2012.05.12	11:57:00	80	1008
2012.05.12	12:02:00	80	1009
2012.05.12	12:07:00	80	1010
2012.05.12	12:12:00	80	1011
2012.05.12	12:17:00	80	1012
2012.05.12	12:22:00	82	1013
2012.05.12	12:27:00	88	1014
2012.05.12	12:32:00	90	1015
2012.05.12	12:37:00	90	1016
2012.05.12	12:42:00	92	1017
2012.05.12	12:47:00	90	1018
2012.05.12	12:52:00	92	1019
2012.05.12	12:57:00	92	1020
2012.05.12	13:02:00	92	1021
2012.05.12	13:07:00	92	1022
2012.05.12	13:12:00	92	1023
2012.05.12	13:17:00	92	1024
2012.05.12	13:22:00	92	1025
2012.05.12	13:27:00	92	1026
2012.05.12	13:32:00	94	1027
2012.05.12	13:37:00	96	1028
2012.05.12	13:42:00	96	1029
2012.05.12	13:47:00	94	1030
2012.05.12	13:52:00	92	1031
2012.05.12	13:57:00	92	1032
2012.05.12	14:02:00	92	1033
2012.05.12	14:07:00	90	1034
2012.05.12	14:12:00	90	1035
2012.05.12	14:17:00	90	1036
2012.05.12	14:22:00	90	1037
2012.05.12	14:27:00	90	1038
2012.05.12	14:32:00	90	1039
2012.05.12	14:37:00	90	1040
2012.05.12	14:42:00	90	1041
2012.05.12	14:47:00	92	1042
2012.05.12	14:52:00	92	1043
2012.05.12	14:57:00	92	1044
2012.05.12	15:02:00	92	1045
2012.05.12	15:07:00	92	1046
2012.05.12	15:12:00	94	1047
2012.05.12	15:17:00	94	1048
2012.05.12	15:22:00	96	1049
2012.05.12	15:27:00	98	1050
2012.05.12	15:32:00	102	1051
2012.05.12	15:37:00	104	1052
2012.05.12	15:42:00	106	1053
2012.05.12	15:47:00	106	1054
2012.05.12	15:52:00	106	1055
2012.05.12	15:57:00	106	1056
2012.05.12	16:02:00	98	1057
2012.05.12	16:07:00	98	1058
2012.05.12	16:12:00	100	1059
2012.05.12	16:17:00	100	1060
2012.05.12	16:22:00	100	1061
2012.05.12	16:27:00	100	1062
2012.05.12	16:32:00	100	1063
2012.05.12	16:37:00	100	1064
2012.05.12	16:42:00	100	1065
2012.05.12	16:47:00	102	1066
2012.05.12	16:52:00	102	1067
2012.05.12	16:57:00	102	1068
2012.05.12	17:02:00	102	1069
2012.05.12	17:07:00	102	1070
2012.05.12	17:12:00	102	1071
2012.05.12	17:17:00	100	1072
2012.05.12	17:22:00	98	1073
2012.05.12	17:27:00	98	1074
2012.05.12	17:32:00	98	1075
2012.05.12	17:37:00	100	1076
2012.05.12	17:42:00	100	1077
2012.05.12	17:47:00	100	1078
2012.05.12	17:52:00	100	1079
2012.05.12	17:57:00	100	1080
2012.05.12	18:02:00	98	1081
2012.05.12	18:07:00	98	1082
2012.05.12	18:12:00	98	1083
2012.05.12	18:17:00	98	1084
2012.05.12	18:22:00	98	1085
2012.05.12	18:27:00	98	1086
2012.05.12	18:32:00	98	1087
2012.05.12	18:37:00	98	1088
2012.05.12	18:42:00	98	1089
2012.05.12	18:47:00	96	1090
2012.05.12	18:52:00	96	1091
2012.05.12	18:57:00	96	1092
2012.05.12	19:02:00	96	1093
2012.05.12	19:07:00	96	1094
2012.05.12	19:12:00	94	1095
2012.05.12	19:17:00	94	1096
2012.05.12	19:22:00	94	1097
2012.05.12	19:27:00	94	1098
2012.05.12	19:32:00	94	1099
2012.05.12	19:37:00	94	1100
2012.05.12	19:42:00	92	1101
2012.05.12	19:47:00	92	1102
2012.05.12	19:52:00	92	1103
2012.05.12	19:57:00	90	1104
2012.05.12	20:02:00	90	1105
2012.05.12	20:07:00	90	1106
2012.05.12	20:12:00	90	1107
2012.05.12	20:17:00	88	1108
2012.05.12	20:22:00	88	1109
2012.05.12	20:27:00	88	1110
2012.05.12	20:32:00	86	1111
2012.05.12	20:37:00	74	1112
2012.05.12	20:42:00	74	1113
2012.05.12	20:47:00	74	1114
2012.05.12	20:52:00	74	1115
2012.05.12	20:57:00	74	1116
2012.05.12	21:02:00	74	1117
2012.05.12	21:07:00	72	1118
2012.05.12	21:12:00	72	1119
2012.05.12	21:17:00	72	1120
2012.05.12	21:22:00	72	1121
2012.05.12	21:27:00	72	1122
2012.05.12	21:32:00	72	1123
2012.05.12	21:37:00	72	1124
2012.05.12	21:42:00	72	1125
2012.05.12	21:47:00	72	1126
2012.05.12	21:52:00	72	1127
2012.05.12	21:57:00	74	1128
2012.05.12	22:02:00	74	1129
2012.05.12	22:07:00	76	1130
2012.05.12	22:12:00	76	1131
2012.05.12	22:17:00	78	1132
2012.05.12	22:22:00	78	1133
2012.05.12	22:27:00	80	1134
2012.05.12	22:32:00	80	1135
2012.05.12	22:37:00	80	1136
2012.05.12	22:42:00	80	1137
2012.05.12	22:47:00	80	1138
2012.05.12	22:52:00	80	1139
2012.05.12	22:57:00	80	1140
2012.05.12	23:02:00	80	1141
2012.05.12	23:07:00	80	1142
2012.05.12	23:12:00	78	1143
2012.05.12	23:17:00	78	1144
2012.05.12	23:22:00	76	1145
2012.05.12	23:27:00	76	1146
2012.05.12	23:32:00	74	1147
2012.05.12	23:37:00	74	1148
2012.05.12	23:42:00	72	1149
2012.05.12	23:47:00	72	1150
2012.05.12	23:52:00	72	1151
2012.05.12	23:57:00	70	1152
2012.05.13	0:04:00	70	1153
2012.05.13	0:06:00	68	1154
2012.05.13	0:07:00	68	1155
2012.05.13	0:12:00	66	1156
2012.05.13	0:17:00	66	1157
2012.05.13	0:22:00	64	1158
2012.05.13	0:27:00	64	1159
2012.05.13	0:32:00	64	1160
2012.05.13	0:37:00	64	1161
2012.05.13	0:42:00	64	1162
2012.05.13	0:47:00	64	1163
2012.05.13	0:52:00	64	1164
2012.05.13	0:57:00	64	1165
2012.05.13	1:02:00	64	1166
2012.05.13	1:07:00	64	1167
2012.05.13	1:12:00	62	1168
2012.05.13	1:17:00	62	1169
2012.05.13	1:22:00	62	1170
2012.05.13	1:27:00	62	1171
2012.05.13	1:32:00	62	1172
2012.05.13	1:37:00	62	1173
2012.05.13	1:42:00	62	1174
2012.05.13	1:47:00	62	1175
2012.05.13	1:52:00	62	1176
2012.05.13	1:57:00	64	1177
2012.05.13	2:02:00	64	1178
2012.05.13	2:07:00	64	1179
2012.05.13	2:12:00	64	1180
2012.05.13	2:17:00	64	1181
2012.05.13	2:22:00	64	1182
2012.05.13	2:27:00	66	1183
2012.05.13	2:32:00	66	1184
2012.05.13	2:37:00	66	1185
2012.05.13	2:42:00	66	1186
2012.05.13	2:47:00	68	1187
2012.05.13	2:52:00	68	1188
2012.05.13	2:57:00	68	1189
2012.05.13	3:02:00	68	1190
2012.05.13	3:07:00	68	1191
2012.05.13	3:12:00	70	1192
2012.05.13	3:17:00	70	1193
2012.05.13	3:22:00	70	1194
2012.05.13	3:27:00	70	1195
2012.05.13	3:32:00	70	1196
2012.05.13	3:37:00	70	1197
2012.05.13	3:42:00	68	1198
2012.05.13	3:47:00	68	1199
2012.05.13	3:52:00	70	1200
2012.05.13	3:57:00	70	1201
2012.05.13	4:02:00	72	1202
2012.05.13	4:07:00	72	1203
2012.05.13	4:12:00	72	1204
2012.05.13	4:17:00	72	1205
2012.05.13	4:22:00	74	1206
2012.05.13	4:27:00	74	1207
2012.05.13	4:32:00	74	1208
2012.05.13	4:37:00	74	1209
2012.05.13	4:42:00	74	1210
2012.05.13	4:47:00	74	1211
2012.05.13	4:52:00	74	1212
2012.05.13	4:57:00	74	1213
2012.05.13	5:02:00	74	1214
2012.05.13	5:07:00	74	1215
2012.05.13	5:12:00	74	1216
2012.05.13	5:17:00	74	1217
2012.05.13	5:22:00	74	1218
2012.05.13	5:27:00	74	1219
2012.05.13	5:32:00	72	1220
2012.05.13	5:37:00	72	1221
2012.05.13	5:42:00	72	1222
2012.05.13	5:47:00	72	1223
2012.05.13	5:52:00	72	1224
2012.05.13	5:57:00	72	1225
2012.05.13	6:02:00	72	1226
2012.05.13	6:07:00	72	1227
2012.05.13	6:12:00	74	1228
2012.05.13	6:17:00	74	1229
2012.05.13	6:22:00	74	1230
2012.05.13	6:27:00	74	1231
2012.05.13	6:32:00	74	1232
2012.05.13	6:37:00	74	1233
2012.05.13	6:42:00	76	1234
2012.05.13	6:47:00	76	1235
2012.05.13	6:52:00	76	1236
2012.05.13	6:57:00	76	1237
2012.05.13	7:02:00	76	1238
2012.05.13	7:07:00	78	1239
2012.05.13	7:12:00	78	1240
2012.05.13	7:17:00	76	1241
2012.05.13	7:22:00	76	1242
2012.05.13	7:27:00	78	1243
2012.05.13	7:32:00	78	1244
2012.05.13	7:37:00	78	1245
2012.05.13	7:42:00	78	1246
2012.05.13	7:47:00	78	1247
2012.05.13	7:52:00	78	1248
2012.05.13	7:57:00	78	1249
2012.05.13	8:02:00	78	1250
2012.05.13	8:07:00	76	1251
2012.05.13	8:12:00	76	1252
2012.05.13	8:17:00	76	1253
2012.05.13	8:22:00	76	1254
2012.05.13	8:27:00	76	1255
2012.05.13	8:32:00	76	1256
2012.05.13	8:37:00	76	1257
2012.05.13	8:42:00	76	1258
2012.05.13	8:47:00	76	1259
2012.05.13	8:52:00	76	1260
2012.05.13	8:57:00	76	1261
2012.05.13	9:02:00	76	1262
2012.05.13	9:07:00	76	1263
2012.05.13	9:12:00	76	1264
2012.05.13	9:17:00	76	1265
2012.05.13	9:22:00	76	1266
2012.05.13	9:27:00	76	1267
2012.05.13	9:32:00	78	1268
2012.05.13	9:37:00	78	1269
2012.05.13	9:42:00	78	1270
2012.05.13	9:47:00	78	1271
2012.05.13	9:52:00	78	1272
2012.05.13	9:57:00	78	1273
2012.05.13	10:02:00	78	1274
2012.05.13	10:07:00	78	1275
2012.05.13	10:12:00	78	1276
2012.05.13	10:17:00	78	1277
2012.05.13	10:22:00	78	1278
2012.05.13	10:27:00	78	1279
2012.05.13	10:32:00	78	1280
2012.05.13	10:37:00	78	1281
2012.05.13	10:42:00	76	1282
2012.05.13	10:47:00	76	1283
2012.05.13	10:52:00	76	1284
2012.05.13	10:57:00	76	1285
2012.05.13	11:02:00	76	1286
2012.05.13	11:07:00	76	1287
2012.05.13	11:12:00	76	1288
2012.05.13	11:17:00	76	1289
2012.05.13	11:22:00	76	1290
2012.05.13	11:27:00	76	1291
2012.05.13	11:32:00	74	1292
2012.05.13	11:37:00	74	1293
2012.05.13	11:42:00	74	1294
2012.05.13	11:47:00	76	1295
2012.05.13	11:52:00	76	1296
2012.05.13	11:57:00	76	1297
2012.05.13	12:02:00	78	1298
2012.05.13	12:07:00	80	1299
2012.05.13	12:12:00	82	1300
2012.05.13	12:17:00	84	1301
2012.05.13	12:22:00	84	1302
2012.05.13	12:27:00	66	1303
2012.05.13	12:32:00	62	1304
2012.05.13	12:37:00	58	1305
2012.05.13	12:42:00	54	1306
2012.05.13	12:47:00	74	1307
2012.05.13	12:52:00	56	1308
2012.05.13	12:57:00	58	1309
2012.05.13	13:02:00	60	1310
2012.05.13	13:07:00	62	1311
2012.05.13	13:12:00	82	1312
2012.05.13	13:17:00	84	1313
2012.05.13	13:22:00	88	1314
2012.05.13	13:27:00	90	1315
2012.05.13	13:32:00	94	1316
2012.05.13	13:37:00	96	1317
2012.05.13	13:42:00	98	1318
2012.05.13	13:47:00	100	1319
2012.05.13	13:52:00	104	1320
2012.05.13	13:57:00	108	1321
2012.05.13	14:02:00	110	1322
2012.05.13	14:07:00	114	1323
2012.05.13	14:12:00	118	1324
2012.05.13	14:17:00	122	1325
2012.05.13	14:22:00	126	1326
2012.05.13	14:27:00	130	1327
2012.05.13	14:32:00	132	1328
2012.05.13	14:37:00	136	1329
2012.05.13	14:42:00	142	1330
2012.05.13	14:47:00	146	1331
2012.05.13	14:52:00	152	1332
2012.05.13	14:57:00	156	1333
2012.05.13	15:02:00	164	1334
2012.05.13	15:07:00	170	1335
2012.05.13	15:12:00	178	1336
2012.05.13	15:17:00	184	1337
2012.05.13	15:22:00	188	1338
2012.05.13	15:27:00	190	1339
2012.05.13	15:32:00	188	1340
2012.05.13	15:37:00	184	1341
2012.05.13	15:42:00	184	1342
2012.05.13	15:47:00	184	1343
2012.05.13	15:52:00	184	1344
2012.05.13	15:57:00	184	1345
2012.05.13	16:02:00	184	1346
2012.05.13	16:07:00	186	1347
2012.05.13	16:12:00	188	1348
2012.05.13	16:17:00	188	1349
2012.05.13	16:22:00	186	1350
2012.05.13	16:27:00	178	1351
2012.05.13	16:32:00	160	1352
2012.05.13	16:37:00	142	1353
2012.05.13	16:42:00	128	1354
2012.05.13	16:47:00	116	1355
2012.05.13	16:52:00	110	1356
2012.05.13	16:57:00	100	1357
2012.05.13	17:02:00	92	1358
2012.05.13	17:07:00	88	1359
2012.05.13	17:12:00	88	1360
2012.05.13	17:17:00	88	1361
2012.05.13	17:22:00	88	1362
2012.05.13	17:27:00	86	1363
2012.05.13	17:32:00	86	1364
2012.05.13	17:37:00	86	1365
2012.05.13	17:42:00	86	1366
2012.05.13	17:47:00	86	1367
2012.05.13	17:52:00	86	1368
2012.05.13	17:57:00	88	1369
2012.05.13	18:02:00	90	1370
2012.05.13	18:07:00	92	1371
2012.05.13	18:12:00	94	1372
2012.05.13	18:17:00	92	1373
2012.05.13	18:22:00	92	1374
2012.05.13	18:27:00	92	1375
2012.05.13	18:32:00	92	1376
2012.05.13	18:37:00	92	1377
2012.05.13	18:42:00	92	1378
2012.05.13	18:47:00	92	1379
2012.05.13	18:52:00	92	1380
2012.05.13	18:57:00	92	1381
2012.05.13	19:02:00	92	1382
2012.05.13	19:07:00	92	1383
2012.05.13	19:12:00	92	1384
2012.05.13	19:17:00	92	1385
2012.05.13	19:22:00	90	1386
2012.05.13	19:27:00	90	1387
2012.05.13	19:32:00	88	1388
2012.05.13	19:37:00	88	1389
2012.05.13	19:42:00	88	1390
2012.05.13	19:47:00	88	1391
2012.05.13	19:52:00	86	1392
2012.05.13	19:57:00	86	1393
2012.05.13	20:02:00	86	1394
2012.05.13	20:07:00	86	1395
2012.05.13	20:12:00	86	1396
2012.05.13	20:17:00	96	1397
2012.05.13	20:22:00	96	1398
2012.05.13	20:27:00	96	1399
2012.05.13	20:32:00	94	1400
2012.05.13	20:37:00	94	1401
2012.05.13	20:42:00	96	1402
2012.05.13	20:47:00	96	1403
2012.05.13	20:52:00	96	1404
2012.05.13	20:57:00	94	1405
2012.05.13	21:02:00	94	1406
2012.05.13	21:07:00	94	1407
2012.05.13	21:12:00	94	1408
2012.05.13	21:17:00	94	1409
2012.05.13	21:22:00	94	1410
2012.05.13	21:27:00	96	1411
2012.05.13	21:32:00	96	1412
2012.05.13	21:37:00	96	1413
2012.05.13	21:42:00	96	1414
2012.05.13	21:47:00	96	1415
2012.05.13	21:52:00	96	1416
2012.05.13	21:57:00	96	1417
2012.05.13	22:02:00	98	1418
2012.05.13	22:07:00	98	1419
2012.05.13	22:12:00	98	1420
2012.05.13	22:17:00	98	1421
2012.05.13	22:22:00	98	1422
2012.05.13	22:27:00	100	1423
2012.05.13	22:32:00	100	1424
2012.05.13	22:37:00	100	1425
2012.05.13	22:42:00	100	1426
2012.05.13	22:47:00	102	1427
2012.05.13	22:52:00	102	1428
2012.05.13	22:57:00	104	1429
2012.05.13	23:02:00	106	1430
2012.05.13	23:07:00	106	1431
2012.05.13	23:12:00	106	1432
2012.05.13	23:17:00	108	1433
2012.05.13	23:22:00	108	1434
2012.05.13	23:27:00	108	1435
2012.05.13	23:32:00	108	1436
2012.05.13	23:42:00	108	1437
2012.05.13	23:47:00	108	1438
2012.05.13	23:52:00	108	1439
2012.05.13	23:59:00	108	1440
2012.05.14	0:00:00	108	1441
2012.05.14	0:06:00	108	1442
2012.05.14	0:07:00	108	1443
2012.05.14	0:12:00	108	1444
2012.05.14	0:17:00	106	1445
2012.05.14	0:22:00	106	1446
2012.05.14	0:27:00	106	1447
2012.05.14	0:32:00	108	1448
2012.05.14	0:37:00	110	1449
2012.05.14	0:42:00	110	1450
2012.05.14	0:47:00	110	1451
2012.05.14	0:52:00	112	1452
2012.05.14	0:57:00	112	1453
2012.05.14	1:02:00	112	1454
2012.05.14	1:07:00	112	1455
2012.05.14	1:12:00	112	1456
2012.05.14	1:17:00	110	1457
2012.05.14	1:22:00	110	1458
2012.05.14	1:27:00	110	1459
2012.05.14	1:32:00	108	1460
2012.05.14	1:37:00	108	1461
2012.05.14	1:42:00	108	1462
2012.05.14	1:47:00	108	1463
2012.05.14	1:52:00	106	1464
2012.05.14	1:57:00	104	1465
2012.05.14	2:02:00	102	1466
2012.05.14	2:07:00	100	1467
2012.05.14	2:12:00	100	1468
2012.05.14	2:17:00	98	1469
2012.05.14	2:22:00	96	1470
2012.05.14	2:27:00	96	1471
2012.05.14	2:32:00	94	1472
2012.05.14	2:37:00	94	1473
2012.05.14	2:42:00	94	1474
2012.05.14	2:47:00	81	1475
2012.05.14	2:52:00	92	1476
2012.05.14	2:57:00	94	1477
2012.05.14	3:02:00	94	1478
2012.05.14	3:07:00	96	1479
2012.05.14	3:12:00	96	1480
2012.05.14	3:17:00	98	1481
2012.05.14	3:22:00	98	1482
2012.05.14	3:27:00	98	1483
2012.05.14	3:32:00	98	1484
2012.05.14	3:37:00	100	1485
2012.05.14	3:42:00	102	1486
2012.05.14	3:47:00	102	1487
2012.05.14	3:52:00	104	1488
2012.05.14	3:57:00	104	1489
2012.05.14	4:02:00	104	1490
2012.05.14	4:07:00	104	1491
2012.05.14	4:12:00	102	1492
2012.05.14	4:17:00	100	1493
2012.05.14	4:22:00	100	1494
2012.05.14	4:27:00	100	1495
2012.05.14	4:32:00	100	1496
2012.05.14	4:37:00	100	1497
2012.05.14	4:42:00	98	1498
2012.05.14	4:47:00	98	1499
2012.05.14	4:52:00	98	1500
2012.05.14	4:57:00	100	1501
2012.05.14	5:02:00	98	1502
2012.05.14	5:07:00	98	1503
2012.05.14	5:12:00	98	1504
2012.05.14	5:17:00	96	1505
2012.05.14	5:22:00	96	1506
2012.05.14	5:27:00	96	1507
2012.05.14	5:32:00	98	1508
2012.05.14	5:37:00	100	1509
2012.05.14	5:42:00	102	1510
2012.05.14	5:47:00	102	1511
2012.05.14	5:52:00	102	1512
2012.05.14	5:57:00	102	1513
2012.05.14	6:02:00	102	1514
2012.05.14	6:07:00	102	1515
2012.05.14	6:12:00	102	1516
2012.05.14	6:17:00	104	1517
2012.05.14	6:22:00	104	1518
2012.05.14	6:27:00	104	1519
2012.05.14	6:32:00	104	1520
2012.05.14	6:37:00	106	1521
2012.05.14	6:42:00	106	1522
2012.05.14	6:47:00	106	1523
2012.05.14	6:52:00	106	1524
2012.05.14	6:57:00	104	1525
2012.05.14	7:02:00	104	1526
2012.05.14	7:07:00	104	1527
2012.05.14	7:12:00	104	1528
2012.05.14	7:17:00	104	1529
2012.05.14	7:22:00	104	1530
2012.05.14	7:27:00	104	1531
2012.05.14	7:32:00	104	1532
2012.05.14	7:37:00	106	1533
2012.05.14	7:42:00	106	1534
2012.05.14	7:47:00	106	1535
2012.05.14	7:52:00	106	1536
2012.05.14	7:57:00	124	1537
2012.05.14	8:02:00	124	1538
2012.05.14	8:07:00	124	1539
2012.05.14	8:12:00	124	1540
2012.05.14	8:17:00	124	1541
2012.05.14	8:22:00	124	1542
2012.05.14	8:27:00	124	1543
2012.05.14	8:32:00	124	1544
2012.05.14	8:37:00	124	1545
2012.05.14	8:42:00	124	1546
2012.05.14	8:47:00	124	1547
2012.05.14	8:52:00	124	1548
2012.05.14	8:57:00	124	1549
2012.05.14	9:02:00	124	1550
2012.05.14	9:07:00	124	1551
2012.05.14	9:12:00	124	1552
2012.05.14	9:17:00	124	1553
2012.05.14	9:22:00	124	1554
2012.05.14	9:27:00	124	1555
2012.05.14	9:32:00	124	1556
2012.05.14	9:37:00	124	1557
2012.05.14	9:42:00	124	1558
2012.05.14	9:47:00	124	1559
2012.05.14	9:52:00	124	1560
2012.05.14	9:57:00	124	1561
2012.05.14	10:02:00	124	1562
2012.05.14	10:07:00	124	1563
2012.05.14	10:12:00	124	1564
2012.05.14	10:17:00	124	1565
2012.05.14	10:22:00	124	1566
2012.05.14	10:27:00	124	1567
2012.05.14	10:32:00	124	1568
2012.05.14	10:37:00	124	1569
2012.05.14	10:42:00	124	1570
2012.05.14	10:47:00	124	1571
2012.05.14	10:52:00	124	1572
2012.05.14	10:57:00	124	1573
2012.05.14	11:02:00	120.6	1574
2012.05.14	11:07:00	120.6	1575
2012.05.14	11:12:00	120.6	1576
2012.05.14	11:17:00	120.6	1577
2012.05.14	11:22:00	120.6	1578
2012.05.14	11:27:00	120.6	1579
2012.05.14	11:32:00	120.6	1580
2012.05.14	11:37:00	120.6	1581
2012.05.14	11:42:00	120.6	1582
2012.05.14	11:47:00	120.6	1583
2012.05.14	11:52:00	120.6	1584
2012.05.14	11:57:00	120.6	1585
2012.05.14	12:02:00	120.6	1586
2012.05.14	12:07:00	120.6	1587
2012.05.14	12:12:00	120.6	1588
2012.05.14	12:17:00	120.6	1589
2012.05.14	12:22:00	120.6	1590
2012.05.14	12:27:00	120.6	1591
2012.05.14	12:32:00	120.6	1592
2012.05.14	12:37:00	120.6	1593
2012.05.14	12:42:00	120.6	1594
2012.05.14	12:47:00	120.6	1595
2012.05.14	12:52:00	120.6	1596
2012.05.14	12:57:00	120.6	1597
2012.05.14	13:02:00	120.6	1598
2012.05.14	13:07:00	120.6	1599
2012.05.14	13:12:00	118.8	1600
2012.05.14	13:17:00	118.8	1601
2012.05.14	13:22:00	118.8	1602
2012.05.14	13:27:00	118.8	1603
2012.05.14	13:32:00	118.8	1604
2012.05.14	13:37:00	122.4	1605
2012.05.14	13:42:00	129.6	1606
2012.05.14	13:47:00	135	1607
2012.05.14	13:52:00	117	1608
2012.05.14	13:57:00	91.8	1609
2012.05.14	14:02:00	110	1610
2012.05.14	14:07:00	110	1611
2012.05.14	14:12:00	108	1612
2012.05.14	14:17:00	104	1613
2012.05.14	14:22:00	102	1614
2012.05.14	14:27:00	102	1615
2012.05.14	14:32:00	104	1616
2012.05.14	14:37:00	104	1617
2012.05.14	14:42:00	104	1618
2012.05.14	14:47:00	104	1619
2012.05.14	14:52:00	104	1620
2012.05.14	14:57:00	104	1621
2012.05.14	15:02:00	104	1622
2012.05.14	15:07:00	104	1623
2012.05.14	15:12:00	104	1624
2012.05.14	15:17:00	106	1625
2012.05.14	15:22:00	108	1626
2012.05.14	15:27:00	108	1627
2012.05.14	15:32:00	110	1628
2012.05.14	15:37:00	114	1629
2012.05.14	15:42:00	116	1630
2012.05.14	15:47:00	118	1631
2012.05.14	15:52:00	122	1632
2012.05.14	15:57:00	126	1633
2012.05.14	16:02:00	132	1634
2012.05.14	16:07:00	134	1635
2012.05.14	16:12:00	136	1636
2012.05.14	16:17:00	138	1637
2012.05.14	16:22:00	136	1638
2012.05.14	16:27:00	136	1639
2012.05.14	16:32:00	134	1640
2012.05.14	16:37:00	134	1641
2012.05.14	16:42:00	136	1642
2012.05.14	16:47:00	136	1643
2012.05.14	16:52:00	136	1644
2012.05.14	16:57:00	136	1645
2012.05.14	17:02:00	136	1646
2012.05.14	17:07:00	134	1647
2012.05.14	17:12:00	134	1648
2012.05.14	17:17:00	132	1649
2012.05.14	17:22:00	128	1650
2012.05.14	17:27:00	126	1651
2012.05.14	17:32:00	122	1652
2012.05.14	17:37:00	118	1653
2012.05.14	17:42:00	116	1654
2012.05.14	17:47:00	116	1655
2012.05.14	17:52:00	114	1656
2012.05.14	17:57:00	114	1657
2012.05.14	18:02:00	114	1658
2012.05.14	18:07:00	114	1659
2012.05.14	18:12:00	112	1660
2012.05.14	18:17:00	112	1661
2012.05.14	18:22:00	112	1662
2012.05.14	18:27:00	112	1663
2012.05.14	18:32:00	112	1664
2012.05.14	18:37:00	110	1665
2012.05.14	18:42:00	110	1666
2012.05.14	18:47:00	110	1667
2012.05.14	18:52:00	112	1668
2012.05.14	18:57:00	114	1669
2012.05.14	19:02:00	118	1670
2012.05.14	19:07:00	118	1671
2012.05.14	19:12:00	118	1672
2012.05.14	19:17:00	118	1673
2012.05.14	19:22:00	118	1674
2012.05.14	19:27:00	118	1675
2012.05.14	19:32:00	118	1676
2012.05.14	19:37:00	116	1677
2012.05.14	19:42:00	116	1678
2012.05.14	19:47:00	114	1679
2012.05.14	19:52:00	114	1680
2012.05.14	19:57:00	112	1681
2012.05.14	20:02:00	110	1682
2012.05.14	20:07:00	110	1683
2012.05.14	20:12:00	112	1684
2012.05.14	20:17:00	114	1685
2012.05.14	20:22:00	114	1686
2012.05.14	20:27:00	112	1687
2012.05.14	20:37:00	114	1688
2012.05.14	20:42:00	116	1689
2012.05.14	20:47:00	114	1690
2012.05.14	20:52:00	116	1691
2012.05.14	20:57:00	118	1692
2012.05.14	21:02:00	118	1693
2012.05.14	21:07:00	122	1694
2012.05.14	21:12:00	126	1695
2012.05.14	21:17:00	128	1696
2012.05.14	21:22:00	128	1697
2012.05.14	21:27:00	126	1698
2012.05.14	21:32:00	124	1699
2012.05.14	21:37:00	124	1700
2012.05.14	21:42:00	128	1701
2012.05.14	21:47:00	126	1702
2012.05.14	21:52:00	124	1703
2012.05.14	21:57:00	120	1704
2012.05.14	22:02:00	116	1705
2012.05.14	22:07:00	118	1706
2012.05.14	22:12:00	118	1707
2012.05.14	22:17:00	114	1708
2012.05.14	22:22:00	112	1709
2012.05.14	22:27:00	110	1710
2012.05.14	22:32:00	110	1711
2012.05.14	22:37:00	108	1712
2012.05.14	22:42:00	108	1713
2012.05.14	22:47:00	106	1714
2012.05.14	22:52:00	106	1715
2012.05.14	22:57:00	110	1716
2012.05.14	23:02:00	112	1717
2012.05.14	23:07:00	110	1718
2012.05.14	23:12:00	110	1719
2012.05.14	23:17:00	108	1720
2012.05.14	23:22:00	106	1721
2012.05.14	23:27:00	104	1722
2012.05.14	23:32:00	104	1723
2012.05.14	23:37:00	102	1724
2012.05.14	23:42:00	100	1725
2012.05.14	23:47:00	102	1726
2012.05.14	23:52:00	104	1727
2012.05.14	23:58:00	106	1728
2012.05.15	0:00:00	104	1729
2012.05.15	0:06:00	102	1730
2012.05.15	0:07:00	100	1731
2012.05.15	0:12:00	96	1732
2012.05.15	0:17:00	96	1733
2012.05.15	0:22:00	96	1734
2012.05.15	0:27:00	96	1735
2012.05.15	0:32:00	96	1736
2012.05.15	0:37:00	96	1737
2012.05.15	0:42:00	96	1738
2012.05.15	0:47:00	94	1739
2012.05.15	0:52:00	94	1740
2012.05.15	0:57:00	92	1741
2012.05.15	1:02:00	92	1742
2012.05.15	1:07:00	92	1743
2012.05.15	1:12:00	92	1744
2012.05.15	1:17:00	94	1745
2012.05.15	1:22:00	96	1746
2012.05.15	1:27:00	98	1747
2012.05.15	1:32:00	102	1748
2012.05.15	1:37:00	92	1749
2012.05.15	1:42:00	92	1750
2012.05.15	1:47:00	92	1751
2012.05.15	1:52:00	94	1752
2012.05.15	1:57:00	96	1753
2012.05.15	2:02:00	98	1754
2012.05.15	2:07:00	98	1755
2012.05.15	2:12:00	100	1756
2012.05.15	2:17:00	98	1757
2012.05.15	2:22:00	98	1758
2012.05.15	2:27:00	94	1759
2012.05.15	2:32:00	90	1760
2012.05.15	2:37:00	88	1761
2012.05.15	2:42:00	90	1762
2012.05.15	2:47:00	94	1763
2012.05.15	2:52:00	96	1764
2012.05.15	2:57:00	96	1765
2012.05.15	3:02:00	98	1766
2012.05.15	3:07:00	98	1767
2012.05.15	3:12:00	96	1768
2012.05.15	3:17:00	94	1769
2012.05.15	3:22:00	90	1770
2012.05.15	3:27:00	88	1771
2012.05.15	3:32:00	84	1772
2012.05.15	3:37:00	80	1773
2012.05.15	3:42:00	80	1774
2012.05.15	3:47:00	82	1775
2012.05.15	3:52:00	86	1776
2012.05.15	3:57:00	88	1777
2012.05.15	4:02:00	92	1778
2012.05.15	4:07:00	96	1779
2012.05.15	4:12:00	100	1780
2012.05.15	4:17:00	104	1781
2012.05.15	4:22:00	106	1782
2012.05.15	4:27:00	104	1783
2012.05.15	4:32:00	102	1784
2012.05.15	4:37:00	102	1785
2012.05.15	4:42:00	102	1786
2012.05.15	4:47:00	100	1787
2012.05.15	4:52:00	104	1788
2012.05.15	4:57:00	108	1789
2012.05.15	5:02:00	112	1790
2012.05.15	5:07:00	112	1791
2012.05.15	5:12:00	110	1792
2012.05.15	5:17:00	108	1793
2012.05.15	5:22:00	106	1794
2012.05.15	5:27:00	104	1795
2012.05.15	5:32:00	102	1796
2012.05.15	5:37:00	100	1797
2012.05.15	5:42:00	100	1798
2012.05.15	5:47:00	100	1799
2012.05.15	5:52:00	100	1800
2012.05.15	5:57:00	102	1801
2012.05.15	6:02:00	106	1802
2012.05.15	6:07:00	104	1803
2012.05.15	6:12:00	100	1804
2012.05.15	6:17:00	94	1805
2012.05.15	6:22:00	90	1806
2012.05.15	6:27:00	90	1807
2012.05.15	6:32:00	92	1808
2012.05.15	6:37:00	94	1809
2012.05.15	6:42:00	92	1810
2012.05.15	6:47:00	90	1811
2012.05.15	6:52:00	90	1812
2012.05.15	6:57:00	92	1813
2012.05.15	7:02:00	96	1814
2012.05.15	7:07:00	100	1815
2012.05.15	7:12:00	104	1816
2012.05.15	7:17:00	106	1817
2012.05.15	7:22:00	106	1818
2012.05.15	7:27:00	108	1819
2012.05.15	7:32:00	110	1820
2012.05.15	7:37:00	112	1821
2012.05.15	7:42:00	112	1822
2012.05.15	7:47:00	114	1823
2012.05.15	7:52:00	114	1824
2012.05.15	7:57:00	116	1825
2012.05.15	8:02:00	116	1826
2012.05.15	8:07:00	116	1827
2012.05.15	8:12:00	116	1828
2012.05.15	8:17:00	116	1829
2012.05.15	8:22:00	116	1830
2012.05.15	8:27:00	114	1831
2012.05.15	8:32:00	112	1832
2012.05.15	8:37:00	112	1833
2012.05.15	8:42:00	108	1834
2012.05.15	8:47:00	108	1835
2012.05.15	8:52:00	108	1836
2012.05.15	8:57:00	110	1837
2012.05.15	9:02:00	110	1838
2012.05.15	9:07:00	110	1839
2012.05.15	9:12:00	112	1840
2012.05.15	9:17:00	112	1841
2012.05.15	9:22:00	112	1842
2012.05.15	9:27:00	114	1843
2012.05.15	9:32:00	114	1844
2012.05.15	9:37:00	116	1845
2012.05.15	9:42:00	118	1846
2012.05.15	9:47:00	118	1847
2012.05.15	9:52:00	120	1848
2012.05.15	9:57:00	120	1849
2012.05.15	10:02:00	122	1850
2012.05.15	10:07:00	122	1851
2012.05.15	10:12:00	122	1852
2012.05.15	10:17:00	122	1853
2012.05.15	10:22:00	122	1854
2012.05.15	10:27:00	122	1855
2012.05.15	10:32:00	122	1856
2012.05.15	10:37:00	124	1857
2012.05.15	10:42:00	126	1858
2012.05.15	10:47:00	126	1859
2012.05.15	10:52:00	128	1860
2012.05.15	10:57:00	130	1861
2012.05.15	11:02:00	130	1862
2012.05.15	11:07:00	132	1863
2012.05.15	11:12:00	134	1864
2012.05.15	11:17:00	136	1865
2012.05.15	11:22:00	136	1866
2012.05.15	11:27:00	136	1867
2012.05.15	11:32:00	134	1868
2012.05.15	11:37:00	132	1869
2012.05.15	11:42:00	130	1870
2012.05.15	11:47:00	130	1871
2012.05.15	11:52:00	126	1872
2012.05.15	11:57:00	124	1873
2012.05.15	12:02:00	122	1874
2012.05.15	12:07:00	122	1875
2012.05.15	12:12:00	124	1876
2012.05.15	12:17:00	124	1877
2012.05.15	12:22:00	126	1878
2012.05.15	12:27:00	128	1879
2012.05.15	12:32:00	130	1880
2012.05.15	12:37:00	132	1881
2012.05.15	12:42:00	134	1882
2012.05.15	12:47:00	136	1883
2012.05.15	12:52:00	138	1884
2012.05.15	12:57:00	140	1885
2012.05.15	13:02:00	142	1886
2012.05.15	13:07:00	144	1887
2012.05.15	13:12:00	148	1888
2012.05.15	13:17:00	152	1889
2012.05.15	13:22:00	156	1890
2012.05.15	13:27:00	186	1891
2012.05.15	13:32:00	186	1892
2012.05.15	13:37:00	188	1893
2012.05.15	13:42:00	188	1894
2012.05.15	13:47:00	188	1895
2012.05.15	13:52:00	188	1896
2012.05.15	13:57:00	188	1897
2012.05.15	14:02:00	186	1898
2012.05.15	14:07:00	186	1899
2012.05.15	14:12:00	184	1900
2012.05.15	14:17:00	184	1901
2012.05.15	14:22:00	182	1902
2012.05.15	14:27:00	180	1903
2012.05.15	14:32:00	180	1904
2012.05.15	14:37:00	178	1905
2012.05.15	14:42:00	176	1906
2012.05.15	14:47:00	174	1907
2012.05.15	14:52:00	172	1908
2012.05.15	14:57:00	172	1909
2012.05.15	15:02:00	170	1910
2012.05.15	15:07:00	170	1911
2012.05.15	15:12:00	170	1912
2012.05.15	15:17:00	168	1913
2012.05.15	15:22:00	170	1914
2012.05.15	15:27:00	170	1915
2012.05.15	15:32:00	172	1916
2012.05.15	15:37:00	172	1917
2012.05.15	15:42:00	170	1918
2012.05.15	15:47:00	168	1919
2012.05.15	15:52:00	166	1920
2012.05.15	15:57:00	164	1921
2012.05.15	16:02:00	162	1922
2012.05.15	16:07:00	160	1923
2012.05.15	16:12:00	158	1924
2012.05.15	16:17:00	154	1925
2012.05.15	16:22:00	152	1926
2012.05.15	16:27:00	150	1927
