# Supplementary material for: Evaluation of an open access software for calculating glucose variability parameters of a continuous glucose monitoring system applied at pediatric intensive care unit
Source: Biomed Eng Online. 2015 Apr 24;14:37. doi: 10.1186/s12938-015-0035-3 (PMC4416329; doi:10.1186/s12938-015-0035-3)
Supplement: Additional file 1: — Contains the full source code of the GVAP (GlyVar_Script.zip - http://sourceforge.net/projects/glyvariab/files/?source=navbar ). [file 12938_2015_35_MOESM1_ESM.zip › Sample_CGM_Data/Test2.xls]

## Sheet: Munka1
Date	Time	Glu	Index
2012.05.09	0:02:00	68	1
2012.05.09	0:07:00	66	2
2012.05.09	0:12:00	66	3
2012.05.09	0:17:00	68	4
2012.05.09	0:22:00	70	5
2012.05.09	0:27:00	70	6
2012.05.09	0:32:00	72	7
2012.05.09	0:37:00	74	8
2012.05.09	0:42:00	74	9
2012.05.09	0:47:00	74	10
2012.05.09	0:52:00	74	11
2012.05.09	0:57:00	74	12
2012.05.09	1:02:00	74	13
2012.05.09	1:07:00	74	14
2012.05.09	1:12:00	72	15
2012.05.09	1:17:00	72	16
2012.05.09	1:22:00	72	17
2012.05.09	1:27:00	72	18
2012.05.09	1:32:00	74	19
2012.05.09	1:37:00	76	20
2012.05.09	1:42:00	76	21
2012.05.09	1:47:00	78	22
2012.05.09	1:52:00	78	23
2012.05.09	1:57:00	80	24
2012.05.09	2:02:00	80	25
2012.05.09	2:07:00	80	26
2012.05.09	2:12:00	78	27
2012.05.09	2:17:00	76	28
2012.05.09	2:22:00	76	29
2012.05.09	2:27:00	74	30
2012.05.09	2:32:00	74	31
2012.05.09	2:37:00	74	32
2012.05.09	2:42:00	76	33
2012.05.09	2:47:00	74	34
2012.05.09	2:52:00	76	35
2012.05.09	2:57:00	76	36
2012.05.09	3:02:00	78	37
2012.05.09	3:07:00	78	38
2012.05.09	3:12:00	78	39
2012.05.09	3:17:00	78	40
2012.05.09	3:22:00	78	41
2012.05.09	3:27:00	90	42
2012.05.09	3:32:00	80	43
2012.05.09	3:37:00	78	44
2012.05.09	3:42:00	76	45
2012.05.09	3:47:00	74	46
2012.05.09	3:52:00	76	47
2012.05.09	3:57:00	76	48
2012.05.09	4:02:00	74	49
2012.05.09	4:07:00	70	50
2012.05.09	4:12:00	70	51
2012.05.09	4:17:00	72	52
2012.05.09	4:22:00	72	53
2012.05.09	4:27:00	74	54
2012.05.09	4:32:00	76	55
2012.05.09	4:37:00	76	56
2012.05.09	4:42:00	76	57
2012.05.09	4:47:00	76	58
2012.05.09	4:52:00	76	59
2012.05.09	4:57:00	76	60
2012.05.09	5:02:00	76	61
2012.05.09	5:07:00	74	62
2012.05.09	5:12:00	74	63
2012.05.09	5:17:00	68	64
2012.05.09	5:22:00	64	65
2012.05.09	5:27:00	60	66
2012.05.09	5:32:00	56	67
2012.05.09	5:37:00	54	68
2012.05.09	5:42:00	56	69
2012.05.09	5:47:00	58	70
2012.05.09	5:52:00	60	71
2012.05.09	5:57:00	60	72
2012.05.09	6:02:00	60	73
2012.05.09	6:07:00	56	74
2012.05.09	6:12:00	54	75
2012.05.09	6:17:00	52	76
2012.05.09	6:22:00	52	77
2012.05.09	6:27:00	54	78
2012.05.09	6:32:00	54	79
2012.05.09	6:37:00	56	80
2012.05.09	6:42:00	54	81
2012.05.09	6:47:00	54	82
2012.05.09	6:52:00	52	83
2012.05.09	6:57:00	54	84
2012.05.09	7:02:00	54	85
2012.05.09	7:07:00	54	86
2012.05.09	7:12:00	54	87
2012.05.09	7:17:00	54	88
2012.05.09	7:22:00	54	89
2012.05.09	7:27:00	56	90
2012.05.09	7:32:00	56	91
2012.05.09	7:37:00	56	92
2012.05.09	7:42:00	56	93
2012.05.09	7:47:00	56	94
2012.05.09	7:52:00	56	95
2012.05.09	7:57:00	54	96
2012.05.09	8:02:00	45	97
2012.05.09	8:07:00	50	98
2012.05.09	8:12:00	50	99
2012.05.09	8:17:00	50	100
2012.05.09	8:22:00	52	101
2012.05.09	8:27:00	54	102
2012.05.09	8:32:00	56	103
2012.05.09	8:37:00	58	104
2012.05.09	8:42:00	60	105
2012.05.09	8:47:00	60	106
2012.05.09	8:52:00	58	107
2012.05.09	8:57:00	54	108
2012.05.09	9:02:00	54	109
2012.05.09	9:07:00	54	110
2012.05.09	9:12:00	54	111
2012.05.09	9:17:00	56	112
2012.05.09	9:22:00	58	113
2012.05.09	9:27:00	60	114
2012.05.09	9:32:00	60	115
2012.05.09	9:37:00	60	116
2012.05.09	9:42:00	60	117
2012.05.09	9:47:00	62	118
2012.05.09	9:52:00	62	119
2012.05.09	9:57:00	62	120
2012.05.09	10:02:00	64	121
2012.05.09	10:07:00	64	122
2012.05.09	10:12:00	64	123
2012.05.09	10:17:00	62	124
2012.05.09	10:22:00	60	125
2012.05.09	10:27:00	60	126
2012.05.09	10:32:00	60	127
2012.05.09	10:37:00	62	128
2012.05.09	10:42:00	62	129
2012.05.09	10:47:00	64	130
2012.05.09	10:52:00	62	131
2012.05.09	10:57:00	62	132
2012.05.09	11:02:00	62	133
2012.05.09	11:07:00	60	134
2012.05.09	11:12:00	62	135
2012.05.09	11:17:00	62	136
2012.05.09	11:22:00	62	137
2012.05.09	11:27:00	62	138
2012.05.09	11:32:00	64	139
2012.05.09	11:37:00	64	140
2012.05.09	11:42:00	66	141
2012.05.09	11:47:00	66	142
2012.05.09	11:52:00	64	143
2012.05.09	11:57:00	64	144
2012.05.09	12:02:00	62	145
2012.05.09	12:07:00	60	146
2012.05.09	12:12:00	60	147
2012.05.09	12:17:00	60	148
2012.05.09	12:22:00	60	149
2012.05.09	12:27:00	62	150
2012.05.09	12:32:00	60	151
2012.05.09	12:37:00	58	152
2012.05.09	12:42:00	56	153
2012.05.09	12:47:00	56	154
2012.05.09	12:52:00	56	155
2012.05.09	12:57:00	58	156
2012.05.09	13:02:00	58	157
2012.05.09	13:07:00	56	158
2012.05.09	13:12:00	56	159
2012.05.09	13:17:00	56	160
2012.05.09	13:22:00	54	161
2012.05.09	13:27:00	54	162
2012.05.09	13:32:00	54	163
2012.05.09	13:37:00	54	164
2012.05.09	13:42:00	56	165
2012.05.09	13:47:00	56	166
2012.05.09	13:52:00	56	167
2012.05.09	13:57:00	56	168
2012.05.09	14:02:00	54	169
2012.05.09	14:07:00	54	170
2012.05.09	14:12:00	54	171
2012.05.09	14:17:00	54	172
2012.05.09	14:22:00	54	173
2012.05.09	14:27:00	54	174
2012.05.09	14:32:00	56	175
2012.05.09	14:37:00	56	176
2012.05.09	14:42:00	56	177
2012.05.09	14:47:00	58	178
2012.05.09	14:52:00	58	179
2012.05.09	14:57:00	60	180
2012.05.09	15:02:00	60	181
2012.05.09	15:07:00	62	182
2012.05.09	15:12:00	64	183
2012.05.09	15:17:00	66	184
2012.05.09	15:22:00	68	185
2012.05.09	15:27:00	70	186
2012.05.09	15:32:00	72	187
2012.05.09	15:37:00	72	188
2012.05.09	15:42:00	72	189
2012.05.09	15:47:00	72	190
2012.05.09	15:52:00	72	191
2012.05.09	15:57:00	70	192
2012.05.09	16:02:00	70	193
2012.05.09	16:07:00	70	194
2012.05.09	16:12:00	68	195
2012.05.09	16:17:00	68	196
2012.05.09	16:22:00	68	197
2012.05.09	16:27:00	70	198
2012.05.09	16:32:00	70	199
2012.05.09	16:37:00	70	200
2012.05.09	16:42:00	68	201
2012.05.09	16:47:00	58	202
2012.05.09	16:52:00	58	203
2012.05.09	16:57:00	58	204
2012.05.09	17:02:00	58	205
2012.05.09	17:07:00	58	206
2012.05.09	17:12:00	58	207
2012.05.09	17:17:00	60	208
2012.05.09	17:22:00	60	209
2012.05.09	17:27:00	62	210
2012.05.09	17:32:00	62	211
2012.05.09	17:37:00	64	212
2012.05.09	17:42:00	64	213
2012.05.09	17:47:00	64	214
2012.05.09	17:52:00	64	215
2012.05.09	17:57:00	64	216
2012.05.09	18:02:00	62	217
2012.05.09	18:07:00	60	218
2012.05.09	18:12:00	58	219
2012.05.09	18:17:00	58	220
2012.05.09	18:22:00	58	221
2012.05.09	18:27:00	58	222
2012.05.09	18:32:00	58	223
2012.05.09	18:37:00	58	224
2012.05.09	18:42:00	58	225
2012.05.09	18:47:00	58	226
2012.05.09	18:52:00	58	227
2012.05.09	18:57:00	58	228
2012.05.09	19:02:00	60	229
2012.05.09	19:07:00	60	230
2012.05.09	19:12:00	60	231
2012.05.09	19:17:00	62	232
2012.05.09	19:22:00	62	233
2012.05.09	19:27:00	62	234
2012.05.09	19:32:00	64	235
2012.05.09	19:37:00	64	236
2012.05.09	19:42:00	66	237
2012.05.09	19:47:00	68	238
2012.05.09	19:52:00	68	239
2012.05.09	19:57:00	68	240
2012.05.09	20:02:00	70	241
2012.05.09	20:07:00	70	242
2012.05.09	20:12:00	70	243
2012.05.09	20:17:00	70	244
2012.05.09	20:22:00	68	245
2012.05.09	20:27:00	68	246
2012.05.09	20:32:00	68	247
2012.05.09	20:37:00	68	248
2012.05.09	20:42:00	68	249
2012.05.09	20:47:00	70	250
2012.05.09	20:52:00	72	251
2012.05.09	20:57:00	72	252
2012.05.09	21:02:00	72	253
2012.05.09	21:07:00	74	254
2012.05.09	21:12:00	74	255
2012.05.09	21:17:00	74	256
2012.05.09	21:22:00	74	257
2012.05.09	21:27:00	74	258
2012.05.09	21:32:00	74	259
2012.05.09	21:37:00	74	260
2012.05.09	21:42:00	74	261
2012.05.09	21:47:00	74	262
2012.05.09	21:52:00	72	263
2012.05.09	21:57:00	72	264
2012.05.09	22:02:00	70	265
2012.05.09	22:07:00	70	266
2012.05.09	22:12:00	68	267
2012.05.09	22:17:00	68	268
2012.05.09	22:22:00	66	269
2012.05.09	22:27:00	66	270
2012.05.09	22:32:00	64	271
2012.05.09	22:37:00	62	272
2012.05.09	22:42:00	60	273
2012.05.09	22:47:00	58	274
2012.05.09	22:52:00	56	275
2012.05.09	22:57:00	56	276
2012.05.09	23:02:00	56	277
2012.05.09	23:07:00	56	278
2012.05.09	23:12:00	56	279
2012.05.09	23:17:00	56	280
2012.05.09	23:22:00	56	281
2012.05.09	23:27:00	56	282
2012.05.09	23:32:00	56	283
2012.05.09	23:37:00	56	284
2012.05.09	23:42:00	40	285
2012.05.09	23:47:00	54	286
2012.05.09	23:52:00	54	287
2012.05.09	23:57:00	54	288
2012.05.10	0:02:00	56	289
2012.05.10	0:07:00	58	290
2012.05.10	0:12:00	60	291
2012.05.10	0:17:00	62	292
2012.05.10	0:22:00	62	293
2012.05.10	0:27:00	62	294
2012.05.10	0:32:00	60	295
2012.05.10	0:37:00	60	296
2012.05.10	0:42:00	60	297
2012.05.10	0:47:00	62	298
2012.05.10	0:52:00	66	299
2012.05.10	0:57:00	66	300
2012.05.10	1:02:00	68	301
2012.05.10	1:07:00	68	302
2012.05.10	1:12:00	68	303
2012.05.10	1:17:00	68	304
2012.05.10	1:22:00	68	305
2012.05.10	1:27:00	68	306
2012.05.10	1:32:00	68	307
2012.05.10	1:37:00	68	308
2012.05.10	1:42:00	68	309
2012.05.10	1:47:00	68	310
2012.05.10	1:52:00	68	311
2012.05.10	1:57:00	68	312
2012.05.10	2:02:00	68	313
2012.05.10	2:07:00	68	314
2012.05.10	2:12:00	68	315
2012.05.10	2:17:00	70	316
2012.05.10	2:22:00	70	317
2012.05.10	2:27:00	70	318
2012.05.10	2:32:00	70	319
2012.05.10	2:37:00	70	320
2012.05.10	2:42:00	70	321
2012.05.10	2:47:00	68	322
2012.05.10	2:52:00	68	323
2012.05.10	2:57:00	68	324
2012.05.10	3:02:00	68	325
2012.05.10	3:07:00	68	326
2012.05.10	3:12:00	70	327
2012.05.10	3:17:00	70	328
2012.05.10	3:22:00	70	329
2012.05.10	3:27:00	72	330
2012.05.10	3:32:00	72	331
2012.05.10	3:37:00	72	332
2012.05.10	3:42:00	72	333
2012.05.10	3:47:00	72	334
2012.05.10	3:52:00	72	335
2012.05.10	3:57:00	72	336
2012.05.10	4:02:00	72	337
2012.05.10	4:07:00	72	338
2012.05.10	4:12:00	70	339
2012.05.10	4:17:00	70	340
2012.05.10	4:22:00	70	341
2012.05.10	4:27:00	72	342
2012.05.10	4:32:00	72	343
2012.05.10	4:37:00	60	344
2012.05.10	4:42:00	62	345
2012.05.10	4:47:00	60	346
2012.05.10	4:52:00	60	347
2012.05.10	4:57:00	58	348
2012.05.10	5:02:00	58	349
2012.05.10	5:07:00	58	350
2012.05.10	5:12:00	60	351
2012.05.10	5:17:00	60	352
2012.05.10	5:22:00	60	353
2012.05.10	5:27:00	60	354
2012.05.10	5:32:00	60	355
2012.05.10	5:37:00	62	356
2012.05.10	5:42:00	62	357
2012.05.10	5:47:00	62	358
2012.05.10	5:52:00	62	359
2012.05.10	5:57:00	62	360
2012.05.10	6:02:00	60	361
2012.05.10	6:07:00	60	362
2012.05.10	6:12:00	60	363
2012.05.10	6:17:00	58	364
2012.05.10	6:22:00	58	365
2012.05.10	6:27:00	58	366
2012.05.10	6:32:00	58	367
2012.05.10	6:37:00	58	368
2012.05.10	6:42:00	58	369
2012.05.10	6:47:00	58	370
2012.05.10	6:52:00	58	371
2012.05.10	6:57:00	58	372
2012.05.10	7:02:00	58	373
2012.05.10	7:07:00	58	374
2012.05.10	7:12:00	58	375
2012.05.10	7:17:00	58	376
2012.05.10	7:22:00	58	377
2012.05.10	7:27:00	60	378
2012.05.10	7:32:00	60	379
2012.05.10	7:37:00	60	380
2012.05.10	7:42:00	62	381
2012.05.10	7:47:00	62	382
2012.05.10	7:52:00	62	383
2012.05.10	7:57:00	62	384
2012.05.10	8:02:00	62	385
2012.05.10	8:07:00	62	386
2012.05.10	8:12:00	62	387
2012.05.10	8:17:00	62	388
2012.05.10	8:22:00	62	389
2012.05.10	8:27:00	62	390
2012.05.10	8:32:00	62	391
2012.05.10	8:37:00	62	392
2012.05.10	8:42:00	62	393
2012.05.10	8:47:00	62	394
2012.05.10	8:52:00	60	395
2012.05.10	8:57:00	60	396
2012.05.10	9:02:00	60	397
2012.05.10	9:07:00	60	398
2012.05.10	9:12:00	60	399
2012.05.10	9:17:00	60	400
2012.05.10	9:22:00	60	401
2012.05.10	9:27:00	60	402
2012.05.10	9:32:00	60	403
2012.05.10	9:37:00	60	404
2012.05.10	9:42:00	60	405
2012.05.10	9:47:00	60	406
2012.05.10	9:52:00	60	407
2012.05.10	9:57:00	60	408
2012.05.10	10:02:00	60	409
2012.05.10	10:07:00	60	410
2012.05.10	10:12:00	60	411
2012.05.10	10:17:00	60	412
2012.05.10	10:22:00	62	413
2012.05.10	10:27:00	62	414
2012.05.10	10:32:00	62	415
2012.05.10	10:37:00	62	416
2012.05.10	10:42:00	64	417
2012.05.10	10:47:00	66	418
2012.05.10	10:52:00	68	419
2012.05.10	10:57:00	70	420
2012.05.10	11:02:00	70	421
2012.05.10	11:07:00	70	422
2012.05.10	11:12:00	70	423
2012.05.10	11:17:00	68	424
2012.05.10	11:22:00	66	425
2012.05.10	11:27:00	66	426
2012.05.10	11:32:00	66	427
2012.05.10	11:37:00	66	428
2012.05.10	11:42:00	66	429
2012.05.10	11:47:00	66	430
2012.05.10	11:52:00	66	431
2012.05.10	11:57:00	66	432
2012.05.10	12:02:00	66	433
2012.05.10	12:07:00	66	434
2012.05.10	12:12:00	66	435
2012.05.10	12:17:00	66	436
2012.05.10	12:22:00	66	437
2012.05.10	12:27:00	66	438
2012.05.10	12:32:00	66	439
2012.05.10	12:37:00	64	440
2012.05.10	12:42:00	64	441
2012.05.10	12:47:00	64	442
2012.05.10	12:52:00	64	443
2012.05.10	12:57:00	66	444
2012.05.10	13:02:00	66	445
2012.05.10	13:07:00	68	446
2012.05.10	13:12:00	68	447
2012.05.10	13:17:00	66	448
2012.05.10	13:22:00	68	449
2012.05.10	13:27:00	68	450
2012.05.10	13:32:00	68	451
2012.05.10	13:37:00	68	452
2012.05.10	13:42:00	68	453
2012.05.10	13:47:00	68	454
2012.05.10	13:52:00	70	455
2012.05.10	13:57:00	70	456
2012.05.10	14:02:00	70	457
2012.05.10	14:07:00	70	458
2012.05.10	14:12:00	72	459
2012.05.10	14:17:00	72	460
2012.05.10	14:22:00	74	461
2012.05.10	14:27:00	74	462
2012.05.10	14:32:00	74	463
2012.05.10	14:37:00	74	464
2012.05.10	14:42:00	76	465
2012.05.10	14:47:00	76	466
2012.05.10	14:52:00	76	467
2012.05.10	14:57:00	76	468
2012.05.10	15:02:00	76	469
2012.05.10	15:07:00	76	470
2012.05.10	15:12:00	76	471
2012.05.10	15:17:00	76	472
2012.05.10	15:22:00	76	473
2012.05.10	15:27:00	76	474
2012.05.10	15:32:00	76	475
2012.05.10	15:37:00	78	476
2012.05.10	15:42:00	78	477
2012.05.10	15:47:00	78	478
2012.05.10	15:52:00	78	479
2012.05.10	15:57:00	78	480
2012.05.10	16:02:00	78	481
2012.05.10	16:07:00	78	482
2012.05.10	16:12:00	88	483
2012.05.10	16:17:00	88	484
2012.05.10	16:22:00	88	485
2012.05.10	16:27:00	88	486
2012.05.10	16:32:00	88	487
2012.05.10	16:37:00	88	488
2012.05.10	16:42:00	88	489
2012.05.10	16:47:00	88	490
2012.05.10	16:52:00	88	491
2012.05.10	16:57:00	88	492
2012.05.10	17:02:00	88	493
2012.05.10	17:07:00	88	494
2012.05.10	17:12:00	88	495
2012.05.10	17:17:00	88	496
2012.05.10	17:22:00	88	497
2012.05.10	17:27:00	88	498
2012.05.10	17:32:00	90	499
2012.05.10	17:37:00	90	500
2012.05.10	17:42:00	90	501
2012.05.10	17:47:00	90	502
2012.05.10	17:52:00	92	503
2012.05.10	17:57:00	92	504
2012.05.10	18:02:00	92	505
2012.05.10	18:07:00	92	506
2012.05.10	18:12:00	92	507
2012.05.10	18:17:00	90	508
2012.05.10	18:22:00	90	509
2012.05.10	18:27:00	90	510
2012.05.10	18:32:00	92	511
2012.05.10	18:37:00	92	512
2012.05.10	18:42:00	94	513
2012.05.10	18:47:00	94	514
2012.05.10	18:52:00	94	515
2012.05.10	18:57:00	96	516
2012.05.10	19:02:00	96	517
2012.05.10	19:07:00	96	518
2012.05.10	19:12:00	96	519
2012.05.10	19:17:00	96	520
2012.05.10	19:22:00	96	521
2012.05.10	19:27:00	96	522
2012.05.10	19:32:00	96	523
2012.05.10	19:37:00	94	524
2012.05.10	19:42:00	94	525
2012.05.10	19:47:00	94	526
2012.05.10	19:52:00	92	527
2012.05.10	19:57:00	92	528
2012.05.10	20:02:00	90	529
2012.05.10	20:07:00	90	530
2012.05.10	20:12:00	88	531
2012.05.10	20:17:00	86	532
2012.05.10	20:22:00	84	533
2012.05.10	20:27:00	84	534
2012.05.10	20:32:00	84	535
2012.05.10	20:37:00	88	536
2012.05.10	20:42:00	92	537
2012.05.10	20:47:00	96	538
2012.05.10	20:52:00	100	539
2012.05.10	20:57:00	102	540
2012.05.10	21:02:00	102	541
2012.05.10	21:07:00	98	542
2012.05.10	21:12:00	96	543
2012.05.10	21:17:00	94	544
2012.05.10	21:22:00	94	545
2012.05.10	21:27:00	94	546
2012.05.10	21:32:00	96	547
2012.05.10	21:37:00	98	548
2012.05.10	21:42:00	100	549
2012.05.10	21:47:00	102	550
2012.05.10	21:52:00	102	551
2012.05.10	21:57:00	102	552
2012.05.10	22:02:00	100	553
2012.05.10	22:07:00	100	554
2012.05.10	22:12:00	98	555
2012.05.10	22:17:00	94	556
2012.05.10	22:22:00	92	557
2012.05.10	22:27:00	90	558
2012.05.10	22:32:00	86	559
2012.05.10	22:37:00	84	560
2012.05.10	22:42:00	80	561
2012.05.10	22:47:00	80	562
2012.05.10	22:52:00	78	563
2012.05.10	22:57:00	78	564
2012.05.10	23:02:00	78	565
2012.05.10	23:07:00	76	566
2012.05.10	23:12:00	76	567
2012.05.10	23:17:00	76	568
2012.05.10	23:22:00	76	569
2012.05.10	23:27:00	78	570
2012.05.10	23:32:00	78	571
2012.05.10	23:37:00	80	572
2012.05.10	23:42:00	80	573
2012.05.10	23:47:00	82	574
2012.05.10	23:52:00	84	575
2012.05.10	23:57:00	84	576
2012.05.11	0:03:00	86	577
2012.05.11	0:07:00	86	578
2012.05.11	0:12:00	86	579
2012.05.11	0:17:00	88	580
2012.05.11	0:22:00	88	581
2012.05.11	0:27:00	88	582
2012.05.11	0:32:00	88	583
2012.05.11	0:37:00	90	584
2012.05.11	0:42:00	90	585
2012.05.11	0:47:00	92	586
2012.05.11	0:52:00	94	587
2012.05.11	0:57:00	96	588
2012.05.11	1:02:00	96	589
2012.05.11	1:07:00	96	590
2012.05.11	1:12:00	96	591
2012.05.11	1:17:00	96	592
2012.05.11	1:22:00	96	593
2012.05.11	1:27:00	96	594
2012.05.11	1:32:00	96	595
2012.05.11	1:37:00	98	596
2012.05.11	1:42:00	98	597
2012.05.11	1:47:00	100	598
2012.05.11	1:52:00	100	599
2012.05.11	1:57:00	100	600
2012.05.11	2:02:00	100	601
2012.05.11	2:07:00	100	602
2012.05.11	2:12:00	100	603
2012.05.11	2:17:00	100	604
2012.05.11	2:22:00	98	605
2012.05.11	2:27:00	98	606
2012.05.11	2:32:00	98	607
2012.05.11	2:37:00	98	608
2012.05.11	2:42:00	98	609
2012.05.11	2:47:00	100	610
2012.05.11	2:52:00	98	611
2012.05.11	2:57:00	98	612
2012.05.11	3:02:00	96	613
2012.05.11	3:07:00	94	614
2012.05.11	3:12:00	94	615
2012.05.11	3:17:00	94	616
2012.05.11	3:22:00	92	617
2012.05.11	3:27:00	92	618
2012.05.11	3:32:00	92	619
2012.05.11	3:37:00	90	620
2012.05.11	3:42:00	88	621
2012.05.11	3:47:00	86	622
2012.05.11	3:52:00	108	623
2012.05.11	3:57:00	102	624
2012.05.11	4:02:00	100	625
2012.05.11	4:07:00	100	626
2012.05.11	4:12:00	100	627
2012.05.11	4:17:00	100	628
2012.05.11	4:22:00	98	629
2012.05.11	4:27:00	98	630
2012.05.11	4:32:00	96	631
2012.05.11	4:37:00	96	632
2012.05.11	4:42:00	96	633
2012.05.11	4:47:00	94	634
2012.05.11	4:52:00	94	635
2012.05.11	4:57:00	94	636
2012.05.11	5:02:00	96	637
2012.05.11	5:07:00	96	638
2012.05.11	5:12:00	96	639
2012.05.11	5:17:00	96	640
2012.05.11	5:22:00	98	641
2012.05.11	5:27:00	98	642
2012.05.11	5:32:00	98	643
2012.05.11	5:37:00	96	644
2012.05.11	5:42:00	96	645
2012.05.11	5:47:00	98	646
2012.05.11	5:52:00	98	647
2012.05.11	5:57:00	100	648
2012.05.11	6:02:00	100	649
2012.05.11	6:07:00	100	650
2012.05.11	6:12:00	100	651
2012.05.11	6:17:00	100	652
2012.05.11	6:22:00	100	653
2012.05.11	6:27:00	100	654
2012.05.11	6:32:00	100	655
2012.05.11	6:37:00	100	656
2012.05.11	6:42:00	100	657
2012.05.11	6:47:00	100	658
2012.05.11	6:52:00	100	659
2012.05.11	6:57:00	100	660
2012.05.11	7:02:00	98	661
2012.05.11	7:07:00	98	662
2012.05.11	7:12:00	98	663
2012.05.11	7:17:00	96	664
2012.05.11	7:22:00	96	665
2012.05.11	7:27:00	96	666
2012.05.11	7:32:00	96	667
2012.05.11	7:37:00	94	668
2012.05.11	7:42:00	94	669
2012.05.11	7:47:00	92	670
2012.05.11	7:52:00	92	671
2012.05.11	7:57:00	94	672
2012.05.11	8:02:00	92	673
2012.05.11	8:07:00	92	674
2012.05.11	8:12:00	92	675
2012.05.11	8:17:00	94	676
2012.05.11	8:22:00	94	677
2012.05.11	8:27:00	92	678
2012.05.11	8:32:00	88	679
2012.05.11	8:37:00	86	680
2012.05.11	8:42:00	86	681
2012.05.11	8:47:00	86	682
2012.05.11	8:52:00	86	683
2012.05.11	8:57:00	74	684
2012.05.11	9:02:00	76	685
2012.05.11	9:07:00	76	686
2012.05.11	9:12:00	76	687
2012.05.11	9:17:00	78	688
2012.05.11	9:22:00	80	689
2012.05.11	9:27:00	80	690
2012.05.11	9:32:00	82	691
2012.05.11	9:37:00	82	692
2012.05.11	9:42:00	82	693
2012.05.11	9:47:00	82	694
2012.05.11	9:52:00	82	695
2012.05.11	9:57:00	82	696
2012.05.11	10:02:00	84	697
2012.05.11	10:07:00	84	698
2012.05.11	10:12:00	84	699
2012.05.11	10:17:00	84	700
2012.05.11	10:22:00	86	701
2012.05.11	10:27:00	86	702
2012.05.11	10:32:00	86	703
2012.05.11	10:37:00	86	704
2012.05.11	10:42:00	88	705
2012.05.11	10:47:00	88	706
2012.05.11	10:52:00	90	707
2012.05.11	10:57:00	90	708
2012.05.11	11:02:00	92	709
2012.05.11	11:07:00	92	710
2012.05.11	11:12:00	92	711
2012.05.11	11:17:00	92	712
2012.05.11	11:22:00	92	713
2012.05.11	11:27:00	92	714
2012.05.11	11:32:00	90	715
2012.05.11	11:37:00	90	716
2012.05.11	11:42:00	90	717
2012.05.11	11:47:00	90	718
2012.05.11	11:52:00	90	719
2012.05.11	11:57:00	92	720
2012.05.11	12:02:00	92	721
2012.05.11	12:07:00	90	722
2012.05.11	12:12:00	90	723
2012.05.11	12:17:00	88	724
2012.05.11	12:22:00	88	725
2012.05.11	12:27:00	88	726
2012.05.11	12:32:00	90	727
2012.05.11	12:37:00	90	728
2012.05.11	12:42:00	90	729
2012.05.11	12:47:00	92	730
2012.05.11	12:52:00	92	731
2012.05.11	12:57:00	92	732
2012.05.11	13:02:00	92	733
2012.05.11	13:07:00	92	734
2012.05.11	13:12:00	92	735
2012.05.11	13:17:00	92	736
2012.05.11	13:22:00	94	737
2012.05.11	13:27:00	94	738
2012.05.11	13:32:00	94	739
2012.05.11	13:37:00	94	740
2012.05.11	13:42:00	94	741
2012.05.11	13:47:00	94	742
2012.05.11	13:52:00	94	743
2012.05.11	13:57:00	94	744
2012.05.11	14:02:00	94	745
2012.05.11	14:07:00	94	746
2012.05.11	14:12:00	94	747
2012.05.11	14:17:00	94	748
2012.05.11	14:22:00	94	749
2012.05.11	14:27:00	94	750
2012.05.11	14:32:00	94	751
2012.05.11	14:37:00	94	752
2012.05.11	14:42:00	78	753
2012.05.11	14:47:00	78	754
2012.05.11	14:52:00	78	755
2012.05.11	14:57:00	78	756
2012.05.11	15:02:00	78	757
2012.05.11	15:07:00	76	758
2012.05.11	15:12:00	76	759
2012.05.11	15:17:00	76	760
2012.05.11	15:22:00	76	761
2012.05.11	15:27:00	76	762
2012.05.11	15:32:00	78	763
2012.05.11	15:37:00	78	764
2012.05.11	15:42:00	80	765
2012.05.11	15:47:00	80	766
2012.05.11	15:52:00	80	767
2012.05.11	15:57:00	80	768
2012.05.11	16:02:00	80	769
2012.05.11	16:07:00	80	770
2012.05.11	16:12:00	80	771
2012.05.11	16:17:00	78	772
2012.05.11	16:22:00	78	773
2012.05.11	16:27:00	78	774
2012.05.11	16:32:00	78	775
2012.05.11	16:37:00	78	776
2012.05.11	16:42:00	78	777
2012.05.11	16:47:00	80	778
2012.05.11	16:52:00	80	779
2012.05.11	16:57:00	82	780
2012.05.11	17:02:00	84	781
2012.05.11	17:07:00	84	782
2012.05.11	17:12:00	86	783
2012.05.11	17:17:00	86	784
2012.05.11	17:22:00	104	785
2012.05.11	17:27:00	104	786
2012.05.11	17:32:00	100	787
2012.05.11	17:37:00	100	788
2012.05.11	17:42:00	100	789
2012.05.11	17:47:00	100	790
2012.05.11	17:52:00	98	791
2012.05.11	17:57:00	96	792
2012.05.11	18:02:00	96	793
2012.05.11	18:07:00	98	794
2012.05.11	18:12:00	98	795
2012.05.11	18:17:00	98	796
2012.05.11	18:22:00	98	797
2012.05.11	18:27:00	98	798
2012.05.11	18:32:00	98	799
2012.05.11	18:37:00	98	800
2012.05.11	18:42:00	98	801
2012.05.11	18:47:00	98	802
2012.05.11	18:52:00	98	803
2012.05.11	18:57:00	98	804
2012.05.11	19:02:00	98	805
2012.05.11	19:07:00	96	806
2012.05.11	19:12:00	96	807
2012.05.11	19:17:00	94	808
2012.05.11	19:22:00	94	809
2012.05.11	19:27:00	94	810
2012.05.11	19:32:00	94	811
2012.05.11	19:37:00	96	812
2012.05.11	19:42:00	96	813
2012.05.11	19:47:00	96	814
2012.05.11	19:52:00	96	815
2012.05.11	19:57:00	96	816
2012.05.11	20:02:00	96	817
2012.05.11	20:07:00	98	818
2012.05.11	20:12:00	98	819
2012.05.11	20:17:00	98	820
2012.05.11	20:22:00	100	821
2012.05.11	20:27:00	100	822
2012.05.11	20:32:00	100	823
2012.05.11	20:37:00	100	824
2012.05.11	20:42:00	100	825
2012.05.11	20:47:00	98	826
2012.05.11	20:52:00	98	827
2012.05.11	20:57:00	96	828
2012.05.11	21:02:00	94	829
2012.05.11	21:07:00	94	830
2012.05.11	21:12:00	94	831
2012.05.11	21:17:00	92	832
2012.05.11	21:22:00	92	833
2012.05.11	21:27:00	92	834
2012.05.11	21:32:00	94	835
2012.05.11	21:37:00	94	836
2012.05.11	21:42:00	94	837
2012.05.11	21:47:00	94	838
2012.05.11	21:52:00	92	839
2012.05.11	21:57:00	90	840
2012.05.11	22:02:00	88	841
2012.05.11	22:07:00	84	842
2012.05.11	22:12:00	82	843
2012.05.11	22:17:00	78	844
2012.05.11	22:22:00	62	845
2012.05.11	22:27:00	67	846
2012.05.11	22:32:00	74	847
2012.05.11	22:37:00	74	848
2012.05.11	22:42:00	74	849
2012.05.11	22:47:00	74	850
2012.05.11	22:52:00	76	851
2012.05.11	22:57:00	76	852
2012.05.11	23:02:00	76	853
2012.05.11	23:07:00	78	854
2012.05.11	23:12:00	78	855
2012.05.11	23:17:00	78	856
2012.05.11	23:22:00	80	857
2012.05.11	23:27:00	80	858
2012.05.11	23:32:00	80	859
2012.05.11	23:37:00	78	860
2012.05.11	23:42:00	78	861
2012.05.11	23:47:00	78	862
2012.05.11	23:52:00	78	863
2012.05.11	23:57:00	78	864
2012.05.12	0:05:00	80	865
2012.05.12	0:07:00	80	866
2012.05.12	0:12:00	80	867
2012.05.12	0:17:00	80	868
2012.05.12	0:22:00	82	869
2012.05.12	0:27:00	82	870
2012.05.12	0:32:00	82	871
2012.05.12	0:37:00	84	872
2012.05.12	0:42:00	84	873
2012.05.12	0:47:00	84	874
2012.05.12	0:52:00	82	875
2012.05.12	0:57:00	80	876
2012.05.12	1:02:00	80	877
2012.05.12	1:07:00	82	878
2012.05.12	1:12:00	82	879
2012.05.12	1:17:00	80	880
2012.05.12	1:22:00	80	881
2012.05.12	1:27:00	80	882
2012.05.12	1:32:00	80	883
2012.05.12	1:37:00	80	884
2012.05.12	1:42:00	82	885
2012.05.12	1:47:00	82	886
2012.05.12	1:52:00	84	887
2012.05.12	1:57:00	86	888
2012.05.12	2:02:00	88	889
2012.05.12	2:07:00	88	890
2012.05.12	2:12:00	90	891
2012.05.12	2:17:00	92	892
2012.05.12	2:22:00	94	893
2012.05.12	2:27:00	92	894
2012.05.12	2:32:00	92	895
2012.05.12	2:37:00	92	896
2012.05.12	2:42:00	92	897
2012.05.12	2:47:00	90	898
2012.05.12	2:52:00	90	899
2012.05.12	2:57:00	88	900
2012.05.12	3:02:00	88	901
2012.05.12	3:07:00	88	902
2012.05.12	3:12:00	90	903
2012.05.12	3:17:00	90	904
2012.05.12	3:22:00	90	905
2012.05.12	3:27:00	90	906
2012.05.12	3:32:00	88	907
2012.05.12	3:37:00	88	908
2012.05.12	3:42:00	90	909
2012.05.12	3:47:00	90	910
2012.05.12	3:52:00	92	911
2012.05.12	3:57:00	94	912
2012.05.12	4:02:00	96	913
2012.05.12	4:07:00	98	914
2012.05.12	4:12:00	100	915
2012.05.12	4:17:00	100	916
2012.05.12	4:22:00	102	917
2012.05.12	4:27:00	102	918
2012.05.12	4:32:00	102	919
2012.05.12	4:37:00	102	920
2012.05.12	4:42:00	102	921
2012.05.12	4:47:00	102	922
2012.05.12	4:52:00	100	923
2012.05.12	4:57:00	96	924
2012.05.12	5:02:00	94	925
2012.05.12	5:07:00	94	926
2012.05.12	5:12:00	94	927
2012.05.12	5:17:00	92	928
2012.05.12	5:22:00	90	929
2012.05.12	5:27:00	90	930
2012.05.12	5:32:00	88	931
2012.05.12	5:37:00	86	932
2012.05.12	5:42:00	86	933
2012.05.12	5:47:00	84	934
2012.05.12	5:52:00	84	935
2012.05.12	5:57:00	84	936
2012.05.12	6:02:00	84	937
2012.05.12	6:07:00	84	938
2012.05.12	6:12:00	82	939
2012.05.12	6:17:00	82	940
2012.05.12	6:22:00	84	941
2012.05.12	6:27:00	84	942
2012.05.12	6:32:00	86	943
2012.05.12	6:37:00	86	944
2012.05.12	6:42:00	86	945
2012.05.12	6:47:00	88	946
2012.05.12	6:52:00	88	947
2012.05.12	6:57:00	88	948
2012.05.12	7:02:00	86	949
2012.05.12	7:07:00	88	950
2012.05.12	7:12:00	88	951
2012.05.12	7:17:00	88	952
2012.05.12	7:22:00	88	953
2012.05.12	7:27:00	88	954
2012.05.12	7:32:00	88	955
2012.05.12	7:37:00	88	956
2012.05.12	7:42:00	86	957
2012.05.12	7:47:00	86	958
2012.05.12	7:52:00	86	959
2012.05.12	7:57:00	86	960
2012.05.12	8:02:00	86	961
2012.05.12	8:07:00	86	962
2012.05.12	8:12:00	86	963
2012.05.12	8:17:00	86	964
2012.05.12	8:22:00	86	965
2012.05.12	8:27:00	86	966
2012.05.12	8:32:00	86	967
2012.05.12	8:37:00	88	968
2012.05.12	8:42:00	88	969
2012.05.12	8:47:00	86	970
2012.05.12	8:52:00	86	971
2012.05.12	8:57:00	86	972
2012.05.12	9:02:00	88	973
2012.05.12	9:07:00	88	974
2012.05.12	9:12:00	88	975
2012.05.12	9:17:00	88	976
2012.05.12	9:22:00	88	977
2012.05.12	9:27:00	88	978
2012.05.12	9:32:00	88	979
2012.05.12	9:37:00	90	980
2012.05.12	9:42:00	90	981
2012.05.12	9:47:00	90	982
2012.05.12	9:52:00	92	983
2012.05.12	9:57:00	94	984
2012.05.12	10:02:00	96	985
2012.05.12	10:07:00	96	986
2012.05.12	10:12:00	96	987
2012.05.12	10:17:00	96	988
2012.05.12	10:22:00	96	989
2012.05.12	10:27:00	98	990
2012.05.12	10:32:00	100	991
2012.05.12	10:37:00	100	992
2012.05.12	10:42:00	100	993
2012.05.12	10:47:00	100	994
2012.05.12	10:52:00	100	995
2012.05.12	10:57:00	100	996
2012.05.12	11:02:00	100	997
2012.05.12	11:07:00	98	998
2012.05.12	11:12:00	98	999
2012.05.12	11:17:00	98	1000
2012.05.12	11:22:00	100	1001
2012.05.12	11:27:00	100	1002
2012.05.12	11:32:00	100	1003
2012.05.12	11:37:00	100	1004
2012.05.12	11:42:00	100	1005
2012.05.12	11:47:00	102	1006
2012.05.12	11:52:00	102	1007
2012.05.12	11:57:00	102	1008
2012.05.12	12:02:00	102	1009
2012.05.12	12:07:00	104	1010
2012.05.12	12:12:00	104	1011
2012.05.12	12:17:00	104	1012
2012.05.12	12:22:00	106	1013
2012.05.12	12:27:00	106	1014
2012.05.12	12:32:00	106	1015
2012.05.12	12:37:00	106	1016
2012.05.12	12:42:00	106	1017
2012.05.12	12:47:00	106	1018
2012.05.12	12:52:00	106	1019
2012.05.12	12:57:00	108	1020
2012.05.12	13:02:00	108	1021
2012.05.12	13:07:00	108	1022
2012.05.12	13:12:00	108	1023
2012.05.12	13:17:00	108	1024
2012.05.12	13:22:00	108	1025
2012.05.12	13:27:00	108	1026
2012.05.12	13:32:00	108	1027
2012.05.12	13:37:00	108	1028
2012.05.12	13:42:00	108	1029
2012.05.12	13:47:00	110	1030
2012.05.12	13:52:00	110	1031
2012.05.12	13:57:00	110	1032
2012.05.12	14:02:00	112	1033
2012.05.12	14:07:00	112	1034
2012.05.12	14:12:00	112	1035
2012.05.12	14:17:00	114	1036
2012.05.12	14:22:00	116	1037
2012.05.12	14:27:00	116	1038
2012.05.12	14:32:00	118	1039
2012.05.12	14:37:00	118	1040
2012.05.12	14:42:00	120	1041
2012.05.12	14:47:00	120	1042
2012.05.12	14:52:00	120	1043
2012.05.12	14:57:00	122	1044
2012.05.12	15:02:00	126	1045
2012.05.12	15:07:00	130	1046
2012.05.12	15:12:00	132	1047
2012.05.12	15:17:00	134	1048
2012.05.12	15:22:00	136	1049
2012.05.12	15:27:00	138	1050
2012.05.12	15:32:00	138	1051
2012.05.12	15:37:00	140	1052
2012.05.12	15:42:00	142	1053
2012.05.12	15:47:00	142	1054
2012.05.12	15:52:00	142	1055
2012.05.12	15:57:00	142	1056
2012.05.12	16:02:00	144	1057
2012.05.12	16:07:00	144	1058
2012.05.12	16:12:00	144	1059
2012.05.12	16:17:00	144	1060
2012.05.12	16:22:00	142	1061
2012.05.12	16:27:00	142	1062
2012.05.12	16:32:00	142	1063
2012.05.12	16:37:00	140	1064
2012.05.12	16:42:00	138	1065
2012.05.12	16:47:00	136	1066
2012.05.12	16:52:00	134	1067
2012.05.12	16:57:00	132	1068
2012.05.12	17:02:00	130	1069
2012.05.12	17:07:00	128	1070
2012.05.12	17:12:00	124	1071
2012.05.12	17:17:00	120	1072
2012.05.12	17:22:00	116	1073
2012.05.12	17:27:00	112	1074
2012.05.12	17:32:00	108	1075
2012.05.12	17:37:00	102	1076
2012.05.12	17:42:00	100	1077
2012.05.12	17:47:00	98	1078
2012.05.12	17:52:00	96	1079
2012.05.12	17:57:00	96	1080
2012.05.12	18:02:00	98	1081
2012.05.12	18:07:00	96	1082
2012.05.12	18:12:00	92	1083
2012.05.12	18:17:00	84	1084
2012.05.12	18:22:00	76	1085
2012.05.12	18:27:00	66	1086
2012.05.12	18:32:00	60	1087
2012.05.12	18:37:00	52	1088
2012.05.12	18:42:00	48	1089
2012.05.12	18:47:00	48	1090
2012.05.12	18:52:00	52	1091
2012.05.12	18:57:00	56	1092
2012.05.12	19:02:00	58	1093
2012.05.12	19:07:00	58	1094
2012.05.12	19:12:00	58	1095
2012.05.12	19:17:00	56	1096
2012.05.12	19:22:00	52	1097
2012.05.12	19:27:00	46	1098
2012.05.12	19:32:00	42	1099
2012.05.12	19:37:00	42	1100
2012.05.12	19:42:00	42	1101
2012.05.12	19:47:00	44	1102
2012.05.12	19:52:00	44	1103
2012.05.12	19:57:00	46	1104
2012.05.12	20:02:00	48	1105
2012.05.12	20:07:00	50	1106
2012.05.12	20:12:00	54	1107
2012.05.12	20:17:00	56	1108
2012.05.12	20:22:00	58	1109
2012.05.12	20:27:00	62	1110
2012.05.12	20:32:00	68	1111
2012.05.12	20:37:00	74	1112
2012.05.12	20:42:00	80	1113
2012.05.12	20:47:00	86	1114
2012.05.12	20:52:00	90	1115
2012.05.12	20:57:00	90	1116
2012.05.12	21:02:00	90	1117
2012.05.12	21:07:00	90	1118
2012.05.12	21:12:00	92	1119
2012.05.12	21:17:00	88	1120
2012.05.12	21:22:00	90	1121
2012.05.12	21:27:00	90	1122
2012.05.12	21:32:00	92	1123
2012.05.12	21:37:00	92	1124
2012.05.12	21:42:00	92	1125
2012.05.12	21:47:00	92	1126
2012.05.12	21:52:00	92	1127
2012.05.12	21:57:00	92	1128
2012.05.12	22:02:00	92	1129
2012.05.12	22:07:00	90	1130
2012.05.12	22:12:00	90	1131
2012.05.12	22:17:00	88	1132
2012.05.12	22:22:00	86	1133
2012.05.12	22:27:00	84	1134
2012.05.12	22:32:00	82	1135
2012.05.12	22:37:00	82	1136
2012.05.12	22:42:00	80	1137
2012.05.12	22:47:00	80	1138
2012.05.12	22:52:00	78	1139
2012.05.12	22:57:00	78	1140
2012.05.12	23:02:00	78	1141
2012.05.12	23:07:00	76	1142
2012.05.12	23:12:00	74	1143
2012.05.12	23:17:00	74	1144
2012.05.12	23:22:00	70	1145
2012.05.12	23:27:00	68	1146
2012.05.12	23:32:00	66	1147
2012.05.12	23:37:00	64	1148
2012.05.12	23:42:00	62	1149
2012.05.12	23:47:00	64	1150
2012.05.12	23:52:00	68	1151
2012.05.12	23:57:00	70	1152
2012.05.13	0:04:00	72	1153
2012.05.13	0:06:00	74	1154
2012.05.13	0:07:00	74	1155
2012.05.13	0:12:00	74	1156
2012.05.13	0:17:00	74	1157
2012.05.13	0:22:00	76	1158
2012.05.13	0:27:00	76	1159
2012.05.13	0:32:00	74	1160
2012.05.13	0:37:00	74	1161
2012.05.13	0:42:00	74	1162
2012.05.13	0:47:00	74	1163
2012.05.13	0:52:00	74	1164
2012.05.13	0:57:00	74	1165
2012.05.13	1:02:00	72	1166
2012.05.13	1:07:00	72	1167
2012.05.13	1:12:00	70	1168
2012.05.13	1:17:00	70	1169
2012.05.13	1:22:00	72	1170
2012.05.13	1:27:00	74	1171
2012.05.13	1:32:00	76	1172
2012.05.13	1:37:00	76	1173
2012.05.13	1:42:00	76	1174
2012.05.13	1:47:00	76	1175
2012.05.13	1:52:00	76	1176
2012.05.13	1:57:00	76	1177
2012.05.13	2:02:00	76	1178
2012.05.13	2:07:00	76	1179
2012.05.13	2:12:00	74	1180
2012.05.13	2:17:00	74	1181
2012.05.13	2:22:00	74	1182
2012.05.13	2:27:00	76	1183
2012.05.13	2:32:00	78	1184
2012.05.13	2:37:00	80	1185
2012.05.13	2:42:00	80	1186
2012.05.13	2:47:00	80	1187
2012.05.13	2:52:00	80	1188
2012.05.13	2:57:00	80	1189
2012.05.13	3:02:00	80	1190
2012.05.13	3:07:00	80	1191
2012.05.13	3:12:00	80	1192
2012.05.13	3:17:00	78	1193
2012.05.13	3:22:00	78	1194
2012.05.13	3:27:00	78	1195
2012.05.13	3:32:00	72	1196
2012.05.13	3:37:00	72	1197
2012.05.13	3:42:00	72	1198
2012.05.13	3:47:00	74	1199
2012.05.13	3:52:00	74	1200
2012.05.13	3:57:00	74	1201
2012.05.13	4:02:00	74	1202
2012.05.13	4:07:00	74	1203
2012.05.13	4:12:00	74	1204
2012.05.13	4:17:00	74	1205
2012.05.13	4:22:00	74	1206
2012.05.13	4:27:00	74	1207
2012.05.13	4:32:00	74	1208
2012.05.13	4:37:00	74	1209
2012.05.13	4:42:00	74	1210
2012.05.13	4:47:00	74	1211
2012.05.13	4:52:00	74	1212
2012.05.13	4:57:00	76	1213
2012.05.13	5:02:00	76	1214
2012.05.13	5:07:00	76	1215
2012.05.13	5:12:00	74	1216
2012.05.13	5:17:00	74	1217
2012.05.13	5:22:00	74	1218
2012.05.13	5:27:00	74	1219
2012.05.13	5:32:00	74	1220
2012.05.13	5:37:00	72	1221
2012.05.13	5:42:00	72	1222
2012.05.13	5:47:00	72	1223
2012.05.13	5:52:00	72	1224
2012.05.13	5:57:00	72	1225
2012.05.13	6:02:00	72	1226
2012.05.13	6:07:00	72	1227
2012.05.13	6:12:00	72	1228
2012.05.13	6:17:00	72	1229
2012.05.13	6:22:00	72	1230
2012.05.13	6:27:00	72	1231
2012.05.13	6:32:00	72	1232
2012.05.13	6:37:00	72	1233
2012.05.13	6:42:00	72	1234
2012.05.13	6:47:00	72	1235
2012.05.13	6:52:00	72	1236
2012.05.13	6:57:00	72	1237
2012.05.13	7:02:00	70	1238
2012.05.13	7:07:00	70	1239
2012.05.13	7:12:00	70	1240
2012.05.13	7:17:00	70	1241
2012.05.13	7:22:00	70	1242
2012.05.13	7:27:00	70	1243
2012.05.13	7:32:00	70	1244
2012.05.13	7:37:00	72	1245
2012.05.13	7:42:00	72	1246
2012.05.13	7:47:00	72	1247
2012.05.13	7:52:00	74	1248
2012.05.13	7:57:00	74	1249
2012.05.13	8:02:00	76	1250
2012.05.13	8:07:00	76	1251
2012.05.13	8:12:00	76	1252
2012.05.13	8:17:00	76	1253
2012.05.13	8:22:00	76	1254
2012.05.13	8:27:00	76	1255
2012.05.13	8:32:00	76	1256
2012.05.13	8:37:00	76	1257
2012.05.13	8:42:00	76	1258
2012.05.13	8:47:00	76	1259
2012.05.13	8:52:00	76	1260
2012.05.13	8:57:00	74	1261
2012.05.13	9:02:00	74	1262
2012.05.13	9:07:00	74	1263
2012.05.13	9:12:00	74	1264
2012.05.13	9:17:00	74	1265
2012.05.13	9:22:00	72	1266
2012.05.13	9:27:00	72	1267
2012.05.13	9:32:00	72	1268
2012.05.13	9:37:00	72	1269
2012.05.13	9:42:00	72	1270
2012.05.13	9:47:00	74	1271
2012.05.13	9:52:00	74	1272
2012.05.13	9:57:00	76	1273
2012.05.13	10:02:00	74	1274
2012.05.13	10:07:00	76	1275
2012.05.13	10:12:00	76	1276
2012.05.13	10:17:00	76	1277
2012.05.13	10:22:00	76	1278
2012.05.13	10:27:00	76	1279
2012.05.13	10:32:00	76	1280
2012.05.13	10:37:00	76	1281
2012.05.13	10:42:00	76	1282
2012.05.13	10:47:00	76	1283
2012.05.13	10:52:00	76	1284
2012.05.13	10:57:00	76	1285
2012.05.13	11:02:00	78	1286
2012.05.13	11:07:00	78	1287
2012.05.13	11:12:00	78	1288
2012.05.13	11:17:00	78	1289
2012.05.13	11:22:00	78	1290
2012.05.13	11:27:00	78	1291
2012.05.13	11:32:00	78	1292
2012.05.13	11:37:00	78	1293
2012.05.13	11:42:00	78	1294
2012.05.13	11:47:00	78	1295
2012.05.13	11:52:00	78	1296
2012.05.13	11:57:00	78	1297
2012.05.13	12:02:00	80	1298
2012.05.13	12:07:00	80	1299
2012.05.13	12:12:00	80	1300
2012.05.13	12:17:00	80	1301
2012.05.13	12:22:00	82	1302
2012.05.13	12:27:00	80	1303
2012.05.13	12:32:00	82	1304
2012.05.13	12:37:00	82	1305
2012.05.13	12:42:00	84	1306
2012.05.13	12:47:00	84	1307
2012.05.13	12:52:00	86	1308
2012.05.13	12:57:00	86	1309
2012.05.13	13:02:00	88	1310
2012.05.13	13:07:00	90	1311
2012.05.13	13:12:00	92	1312
2012.05.13	13:17:00	92	1313
2012.05.13	13:22:00	94	1314
2012.05.13	13:27:00	94	1315
2012.05.13	13:32:00	94	1316
2012.05.13	13:37:00	94	1317
2012.05.13	13:42:00	94	1318
2012.05.13	13:47:00	94	1319
2012.05.13	13:52:00	94	1320
2012.05.13	13:57:00	94	1321
2012.05.13	14:02:00	94	1322
2012.05.13	14:07:00	94	1323
2012.05.13	14:12:00	94	1324
2012.05.13	14:17:00	94	1325
2012.05.13	14:22:00	94	1326
2012.05.13	14:27:00	94	1327
2012.05.13	14:32:00	94	1328
2012.05.13	14:37:00	94	1329
2012.05.13	14:42:00	92	1330
2012.05.13	14:47:00	92	1331
2012.05.13	14:52:00	90	1332
2012.05.13	14:57:00	90	1333
2012.05.13	15:02:00	88	1334
2012.05.13	15:07:00	88	1335
2012.05.13	15:12:00	86	1336
2012.05.13	15:17:00	86	1337
2012.05.13	15:22:00	86	1338
2012.05.13	15:27:00	86	1339
2012.05.13	15:32:00	86	1340
2012.05.13	15:37:00	82	1341
2012.05.13	15:42:00	82	1342
2012.05.13	15:47:00	80	1343
2012.05.13	15:52:00	80	1344
2012.05.13	15:57:00	80	1345
2012.05.13	16:02:00	80	1346
2012.05.13	16:07:00	80	1347
2012.05.13	16:12:00	80	1348
2012.05.13	16:17:00	80	1349
2012.05.13	16:22:00	80	1350
2012.05.13	16:27:00	80	1351
2012.05.13	16:32:00	82	1352
2012.05.13	16:37:00	82	1353
2012.05.13	16:42:00	82	1354
2012.05.13	16:47:00	84	1355
2012.05.13	16:52:00	84	1356
2012.05.13	16:57:00	84	1357
2012.05.13	17:02:00	86	1358
2012.05.13	17:07:00	86	1359
2012.05.13	17:12:00	88	1360
2012.05.13	17:17:00	88	1361
2012.05.13	17:22:00	90	1362
2012.05.13	17:27:00	90	1363
2012.05.13	17:32:00	92	1364
2012.05.13	17:37:00	92	1365
2012.05.13	17:42:00	94	1366
2012.05.13	17:47:00	96	1367
2012.05.13	17:52:00	96	1368
2012.05.13	17:57:00	98	1369
2012.05.13	18:02:00	100	1370
2012.05.13	18:07:00	100	1371
2012.05.13	18:12:00	100	1372
2012.05.13	18:17:00	100	1373
2012.05.13	18:22:00	100	1374
2012.05.13	18:27:00	100	1375
2012.05.13	18:32:00	100	1376
2012.05.13	18:37:00	100	1377
2012.05.13	18:42:00	100	1378
2012.05.13	18:47:00	100	1379
2012.05.13	18:52:00	98	1380
2012.05.13	18:57:00	98	1381
2012.05.13	19:02:00	96	1382
2012.05.13	19:07:00	94	1383
2012.05.13	19:12:00	92	1384
2012.05.13	19:17:00	90	1385
2012.05.13	19:22:00	86	1386
2012.05.13	19:27:00	84	1387
2012.05.13	19:32:00	84	1388
2012.05.13	19:37:00	86	1389
2012.05.13	19:42:00	88	1390
2012.05.13	19:47:00	90	1391
2012.05.13	19:52:00	90	1392
2012.05.13	19:57:00	90	1393
2012.05.13	20:02:00	90	1394
2012.05.13	20:07:00	88	1395
2012.05.13	20:12:00	88	1396
2012.05.13	20:17:00	88	1397
2012.05.13	20:22:00	88	1398
2012.05.13	20:27:00	86	1399
2012.05.13	20:32:00	86	1400
2012.05.13	20:37:00	88	1401
2012.05.13	20:42:00	88	1402
2012.05.13	20:47:00	88	1403
2012.05.13	20:52:00	86	1404
2012.05.13	20:57:00	88	1405
2012.05.13	21:02:00	88	1406
2012.05.13	21:07:00	90	1407
2012.05.13	21:12:00	90	1408
2012.05.13	21:17:00	92	1409
2012.05.13	21:22:00	92	1410
2012.05.13	21:27:00	94	1411
2012.05.13	21:32:00	94	1412
2012.05.13	21:37:00	96	1413
2012.05.13	21:42:00	94	1414
2012.05.13	21:47:00	94	1415
2012.05.13	21:52:00	94	1416
2012.05.13	21:57:00	94	1417
2012.05.13	22:02:00	94	1418
2012.05.13	22:07:00	94	1419
2012.05.13	22:12:00	94	1420
2012.05.13	22:17:00	94	1421
2012.05.13	22:22:00	94	1422
2012.05.13	22:27:00	94	1423
2012.05.13	22:32:00	94	1424
2012.05.13	22:37:00	96	1425
2012.05.13	22:42:00	100	1426
2012.05.13	22:47:00	104	1427
2012.05.13	22:52:00	108	1428
2012.05.13	22:57:00	110	1429
2012.05.13	23:02:00	112	1430
2012.05.13	23:07:00	112	1431
2012.05.13	23:12:00	114	1432
2012.05.13	23:17:00	114	1433
2012.05.13	23:22:00	116	1434
2012.05.13	23:27:00	116	1435
2012.05.13	23:32:00	116	1436
2012.05.13	23:42:00	118	1437
2012.05.13	23:47:00	118	1438
2012.05.13	23:52:00	118	1439
2012.05.13	23:59:00	120	1440
2012.05.14	0:00:00	120	1441
2012.05.14	0:06:00	120	1442
2012.05.14	0:07:00	118	1443
2012.05.14	0:12:00	114	1444
2012.05.14	0:17:00	112	1445
2012.05.14	0:22:00	110	1446
2012.05.14	0:27:00	108	1447
2012.05.14	0:32:00	106	1448
2012.05.14	0:37:00	104	1449
2012.05.14	0:42:00	104	1450
2012.05.14	0:47:00	104	1451
2012.05.14	0:52:00	104	1452
2012.05.14	0:57:00	104	1453
2012.05.14	1:02:00	104	1454
2012.05.14	1:07:00	106	1455
2012.05.14	1:12:00	106	1456
2012.05.14	1:17:00	108	1457
2012.05.14	1:22:00	108	1458
2012.05.14	1:27:00	110	1459
2012.05.14	1:32:00	110	1460
2012.05.14	1:37:00	110	1461
2012.05.14	1:42:00	108	1462
2012.05.14	1:47:00	108	1463
2012.05.14	1:52:00	106	1464
2012.05.14	1:57:00	104	1465
2012.05.14	2:02:00	102	1466
2012.05.14	2:07:00	100	1467
2012.05.14	2:12:00	100	1468
2012.05.14	2:17:00	98	1469
2012.05.14	2:22:00	96	1470
2012.05.14	2:27:00	94	1471
2012.05.14	2:32:00	92	1472
2012.05.14	2:37:00	90	1473
2012.05.14	2:42:00	88	1474
2012.05.14	2:47:00	84	1475
2012.05.14	2:52:00	80	1476
2012.05.14	2:57:00	82	1477
2012.05.14	3:02:00	86	1478
2012.05.14	3:07:00	88	1479
2012.05.14	3:12:00	86	1480
2012.05.14	3:17:00	84	1481
2012.05.14	3:22:00	86	1482
2012.05.14	3:27:00	86	1483
2012.05.14	3:32:00	84	1484
2012.05.14	3:37:00	86	1485
2012.05.14	3:42:00	86	1486
2012.05.14	3:47:00	86	1487
2012.05.14	3:52:00	84	1488
2012.05.14	3:57:00	84	1489
2012.05.14	4:02:00	84	1490
2012.05.14	4:07:00	86	1491
2012.05.14	4:12:00	86	1492
2012.05.14	4:17:00	88	1493
2012.05.14	4:22:00	88	1494
2012.05.14	4:27:00	86	1495
2012.05.14	4:32:00	84	1496
2012.05.14	4:37:00	84	1497
2012.05.14	4:42:00	84	1498
2012.05.14	4:47:00	84	1499
2012.05.14	4:52:00	84	1500
2012.05.14	4:57:00	84	1501
2012.05.14	5:02:00	84	1502
2012.05.14	5:07:00	84	1503
2012.05.14	5:12:00	82	1504
2012.05.14	5:17:00	82	1505
2012.05.14	5:22:00	84	1506
2012.05.14	5:27:00	84	1507
2012.05.14	5:32:00	84	1508
2012.05.14	5:37:00	80	1509
2012.05.14	5:42:00	76	1510
2012.05.14	5:47:00	76	1511
2012.05.14	5:52:00	78	1512
2012.05.14	5:57:00	78	1513
2012.05.14	6:02:00	78	1514
2012.05.14	6:07:00	80	1515
2012.05.14	6:12:00	82	1516
2012.05.14	6:17:00	82	1517
2012.05.14	6:22:00	84	1518
2012.05.14	6:27:00	86	1519
2012.05.14	6:32:00	88	1520
2012.05.14	6:37:00	90	1521
2012.05.14	6:42:00	90	1522
2012.05.14	6:47:00	90	1523
2012.05.14	6:52:00	90	1524
2012.05.14	6:57:00	88	1525
2012.05.14	7:02:00	88	1526
2012.05.14	7:07:00	88	1527
2012.05.14	7:12:00	88	1528
2012.05.14	7:17:00	86	1529
2012.05.14	7:22:00	84	1530
2012.05.14	7:27:00	86	1531
2012.05.14	7:32:00	88	1532
2012.05.14	7:37:00	90	1533
2012.05.14	7:42:00	90	1534
2012.05.14	7:47:00	92	1535
2012.05.14	7:52:00	90	1536
2012.05.14	7:57:00	90	1537
2012.05.14	8:02:00	90	1538
2012.05.14	8:07:00	92	1539
2012.05.14	8:12:00	92	1540
2012.05.14	8:17:00	92	1541
2012.05.14	8:22:00	94	1542
2012.05.14	8:27:00	94	1543
2012.05.14	8:32:00	94	1544
2012.05.14	8:37:00	72	1545
2012.05.14	8:42:00	72	1546
2012.05.14	8:47:00	72	1547
2012.05.14	8:52:00	72	1548
2012.05.14	8:57:00	72	1549
2012.05.14	9:02:00	70	1550
2012.05.14	9:07:00	70	1551
2012.05.14	9:12:00	70	1552
2012.05.14	9:17:00	72	1553
2012.05.14	9:22:00	72	1554
2012.05.14	9:27:00	74	1555
2012.05.14	9:32:00	74	1556
2012.05.14	9:37:00	74	1557
2012.05.14	9:42:00	74	1558
2012.05.14	9:47:00	74	1559
2012.05.14	9:52:00	74	1560
2012.05.14	9:57:00	74	1561
2012.05.14	10:02:00	74	1562
2012.05.14	10:07:00	74	1563
2012.05.14	10:12:00	76	1564
2012.05.14	10:17:00	76	1565
2012.05.14	10:22:00	76	1566
2012.05.14	10:27:00	76	1567
2012.05.14	10:32:00	76	1568
2012.05.14	10:37:00	76	1569
2012.05.14	10:42:00	76	1570
2012.05.14	10:47:00	76	1571
2012.05.14	10:52:00	76	1572
2012.05.14	10:57:00	76	1573
2012.05.14	11:02:00	76	1574
2012.05.14	11:07:00	76	1575
2012.05.14	11:12:00	76	1576
2012.05.14	11:17:00	76	1577
2012.05.14	11:22:00	76	1578
2012.05.14	11:27:00	76	1579
2012.05.14	11:32:00	76	1580
2012.05.14	11:37:00	78	1581
2012.05.14	11:42:00	78	1582
2012.05.14	11:47:00	78	1583
2012.05.14	11:52:00	78	1584
2012.05.14	11:57:00	78	1585
2012.05.14	12:02:00	78	1586
2012.05.14	12:07:00	78	1587
2012.05.14	12:12:00	76	1588
2012.05.14	12:17:00	76	1589
2012.05.14	12:22:00	76	1590
2012.05.14	12:27:00	76	1591
2012.05.14	12:32:00	76	1592
2012.05.14	12:37:00	76	1593
2012.05.14	12:42:00	78	1594
2012.05.14	12:47:00	78	1595
2012.05.14	12:52:00	80	1596
2012.05.14	12:57:00	80	1597
2012.05.14	13:02:00	80	1598
2012.05.14	13:07:00	80	1599
2012.05.14	13:12:00	82	1600
2012.05.14	13:17:00	84	1601
2012.05.14	13:22:00	84	1602
2012.05.14	13:27:00	84	1603
2012.05.14	13:32:00	86	1604
2012.05.14	13:37:00	86	1605
