# Supplementary material for: Evaluation of an open access software for calculating glucose variability parameters of a continuous glucose monitoring system applied at pediatric intensive care unit
Source: Biomed Eng Online. 2015 Apr 24;14:37. doi: 10.1186/s12938-015-0035-3 (PMC4416329; doi:10.1186/s12938-015-0035-3)
Supplement: Additional file 1: — Contains the full source code of the GVAP (GlyVar_Script.zip - http://sourceforge.net/projects/glyvariab/files/?source=navbar ). [file 12938_2015_35_MOESM1_ESM.zip › Sample_CGM_Data/Test3.xls]

## Sheet: Munka1
Date	Time	Glucose	Index
2012.05.08	0:17:00	100	1
2012.05.08	0:22:00	88	2
2012.05.08	0:27:00	86	3
2012.05.08	0:32:00	78	4
2012.05.08	0:37:00	70	5
2012.05.08	0:42:00	60	6
2012.05.08	0:47:00	55	7
2012.05.08	0:52:00	56	8
2012.05.08	0:57:00	56	9
2012.05.09	0:02:00	58	10
2012.05.09	0:07:00	65	11
2012.05.09	0:12:00	65	12
2012.05.09	0:17:00	65	13
2012.05.09	0:22:00	112	14
2012.05.09	0:27:00	133	15
2012.05.09	0:32:00	122	16
2012.05.09	0:37:00	171	17
2012.05.09	0:42:00	173	18
2012.05.09	0:47:00	176	19
2012.05.09	0:52:00	189	20
2012.05.09	0:57:00	176	21
2012.05.09	1:02:00	146	22
2012.05.09	1:07:00	158	23
2012.05.09	1:12:00	139	24
2012.05.09	1:17:00	121	25
2012.05.09	1:22:00	95	26
2012.05.09	1:27:00	119	27
2012.05.09	1:32:00	140	28
2012.05.09	1:37:00	112	29
2012.05.09	1:42:00	101	30
2012.05.09	1:47:00	110	31
2012.05.09	1:52:00	184	32
2012.05.09	1:57:00	202	33
2012.05.09	2:02:00	171	34
2012.05.09	2:07:00	207	35
2012.05.09	2:12:00	236	36
2012.05.09	2:17:00	236	37
2012.05.09	2:22:00	236	38
2012.05.09	2:27:00	227	39
2012.05.09	2:32:00	223	40
2012.05.09	2:37:00	200	41
2012.05.09	2:42:00	218	42
2012.05.09	2:47:00	212	43
2012.05.09	2:52:00	200	44
2012.05.09	2:57:00	200	45
2012.05.09	3:02:00	200	46
2012.05.09	3:07:00	167	47
2012.05.09	3:12:00	166	48
2012.05.09	3:17:00	119	49
2012.05.09	3:22:00	182	50
2012.05.09	3:27:00	133	51
2012.05.09	3:32:00	112	52
2012.05.09	3:37:00	86	53
2012.05.09	3:42:00	112	54
2012.05.09	3:47:00	146	55
2012.05.09	3:52:00	79	56
2012.05.09	3:57:00	74	57
2012.05.09	4:02:00	99	58
2012.05.09	4:07:00	106	59
2012.05.09	4:12:00	113	60
2012.05.09	4:17:00	124	61
2012.05.09	4:22:00	140	62
2012.05.09	4:27:00	160	63
2012.05.09	4:32:00	158	64
2012.05.09	4:37:00	157	65
2012.05.09	4:42:00	153	66
2012.05.09	4:47:00	130	67
2012.05.09	4:52:00	115	68
2012.05.09	4:57:00	133	69
2012.05.09	5:02:00	140	70
2012.05.09	5:07:00	140	71
2012.05.09	5:12:00	140	72
2012.05.09	5:17:00	140	73
2012.05.09	5:22:00	66	74
2012.05.09	5:27:00	74	75
2012.05.09	5:32:00	76	76
2012.05.09	5:37:00	110	77
2012.05.09	5:42:00	56	78
2012.05.09	5:47:00	47	79
2012.05.09	5:52:00	81	80
2012.05.09	5:57:00	50	81
2012.05.09	6:02:00	56	82
2012.05.09	6:07:00	65	83
2012.05.09	6:12:00	70	84
2012.05.09	6:17:00	76	85
2012.05.09	6:22:00	83	86
2012.05.09	6:27:00	83	87
2012.05.09	6:32:00	83	88
2012.05.09	6:37:00	45	89
2012.05.09	6:42:00	61	90
2012.05.09	6:47:00	74	91
2012.05.09	6:52:00	86	92
2012.05.09	6:57:00	79	93
2012.05.09	7:02:00	59	94
2012.05.09	7:07:00	65	95
2012.05.09	7:12:00	81	96
2012.05.09	7:17:00	88	97
2012.05.09	7:22:00	94	98
2012.05.09	7:27:00	86	99
2012.05.09	7:32:00	68	100
2012.05.09	7:37:00	104	101
2012.05.09	7:42:00	124	102
2012.05.09	7:47:00	113	103
2012.05.09	7:52:00	79	104
2012.05.09	7:57:00	76	105
2012.05.09	8:02:00	99	106
2012.05.09	8:07:00	115	107
2012.05.09	8:12:00	110	108
2012.05.09	8:17:00	74	109
2012.05.09	8:22:00	58	110
2012.05.09	8:27:00	52	111
2012.05.09	8:32:00	50	112
2012.05.09	8:37:00	63	113
2012.05.09	8:42:00	94	114
2012.05.09	8:47:00	88	115
2012.05.09	8:52:00	67	116
2012.05.09	8:57:00	50	117
2012.05.09	9:02:00	41	118
2012.05.09	9:07:00	35	119
2012.05.09	9:12:00	38	120
2012.05.09	9:17:00	56	121
2012.05.09	9:22:00	74	122
2012.05.09	9:27:00	79	123
2012.05.09	9:32:00	68	124
2012.05.09	9:37:00	58	125
2012.05.09	9:42:00	52	126
2012.05.09	9:47:00	65	127
2012.05.09	9:52:00	86	128
2012.05.09	9:57:00	110	129
2012.05.09	10:02:00	106	130
2012.05.09	10:07:00	103	131
2012.05.09	10:12:00	99	132
2012.05.09	10:17:00	88	133
2012.05.09	10:22:00	86	134
2012.05.09	10:27:00	117	135
2012.05.09	10:32:00	64	136
2012.05.09	10:37:00	67	137
2012.05.09	10:42:00	77	138
2012.05.09	10:47:00	79	139
2012.05.09	10:52:00	86	140
2012.05.09	10:57:00	111	141
