# Supplementary material for: Evaluation of an open access software for calculating glucose variability parameters of a continuous glucose monitoring system applied at pediatric intensive care unit
Source: Biomed Eng Online. 2015 Apr 24;14:37. doi: 10.1186/s12938-015-0035-3 (PMC4416329; doi:10.1186/s12938-015-0035-3)
Supplement: Additional file 1: — Contains the full source code of the GVAP (GlyVar_Script.zip - http://sourceforge.net/projects/glyvariab/files/?source=navbar ). [file 12938_2015_35_MOESM1_ESM.zip › Sample_CGM_Data/Test4.xls]

## Sheet: CareLink-Export-1377080399826
Date	Time	Glucose	Index
2012.05.09	0:00:00	101	1
2012.05.09	0:05:00	103	2
2012.05.09	0:10:00	104	3
2012.05.09	0:15:00	106	4
2012.05.09	0:20:00	108	5
2012.05.09	0:25:00	112	6
2012.05.09	0:30:00	113	7
2012.05.09	0:35:00	115	8
2012.05.09	0:40:00	115	9
2012.05.09	0:45:00	117	10
2012.05.09	0:50:00	117	11
2012.05.09	0:55:00	117	12
2012.05.09	1:00:00	117	13
2012.05.09	1:05:00	115	14
2012.05.09	1:10:00	115	15
2012.05.09	1:15:00	115	16
2012.05.09	1:20:00	115	17
2012.05.09	1:25:00	113	18
2012.05.09	1:30:00	113	19
2012.05.09	1:35:00	113	20
2012.05.09	1:40:00	112	21
2012.05.09	1:45:00	112	22
2012.05.09	1:50:00	110	23
2012.05.09	1:55:00	110	24
2012.05.09	2:00:00	108	25
2012.05.09	2:05:00	108	26
2012.05.09	2:10:00	110	27
2012.05.09	2:15:00	110	28
2012.05.09	2:20:00	110	29
2012.05.09	2:25:00	110	30
2012.05.09	2:30:00	112	31
2012.05.09	2:35:00	113	32
2012.05.09	2:40:00	115	33
2012.05.09	2:45:00	117	34
2012.05.09	2:50:00	121	35
2012.05.09	2:55:00	121	36
2012.05.09	3:00:00	121	37
2012.05.09	3:05:00	117	38
2012.05.09	3:10:00	115	39
2012.05.09	3:15:00	113	40
2012.05.09	3:20:00	113	41
2012.05.09	3:25:00	112	42
2012.05.09	3:30:00	110	43
2012.05.09	3:35:00	110	44
2012.05.09	3:40:00	108	45
2012.05.09	3:45:00	108	46
2012.05.09	3:50:00	106	47
2012.05.09	3:55:00	106	48
2012.05.09	4:00:00	106	49
2012.05.09	4:05:00	106	50
2012.05.09	4:10:00	106	51
2012.05.09	4:15:00	106	52
2012.05.09	4:20:00	106	53
2012.05.09	4:25:00	106	54
2012.05.09	4:30:00	106	55
2012.05.09	4:35:00	106	56
2012.05.09	4:40:00	106	57
2012.05.09	4:45:00	106	58
2012.05.09	4:50:00	106	59
2012.05.09	4:55:00	108	60
2012.05.09	5:00:00	90	61
2012.05.09	5:05:00	92	62
2012.05.09	5:10:00	92	63
2012.05.09	5:15:00	92	64
2012.05.09	5:20:00	92	65
2012.05.09	5:25:00	92	66
2012.05.09	5:30:00	94	67
2012.05.09	5:35:00	95	68
2012.05.09	5:40:00	97	69
2012.05.09	5:45:00	97	70
2012.05.09	5:50:00	103	71
2012.05.09	5:55:00	108	72
2012.05.09	6:00:00	113	73
2012.05.09	6:05:00	121	74
2012.05.09	6:10:00	122	75
2012.05.09	6:15:00	124	76
2012.05.09	6:20:00	124	77
2012.05.09	6:25:00	124	78
2012.05.09	6:30:00	124	79
2012.05.09	6:35:00	124	80
2012.05.09	6:40:00	124	81
2012.05.09	6:45:00	122	82
2012.05.09	6:50:00	122	83
2012.05.09	6:55:00	122	84
2012.05.09	7:00:00	122	85
2012.05.09	7:05:00	122	86
2012.05.09	7:10:00	121	87
2012.05.09	7:15:00	121	88
2012.05.09	7:20:00	121	89
2012.05.09	7:25:00	121	90
2012.05.09	7:30:00	121	91
2012.05.09	7:35:00	121	92
2012.05.09	7:40:00	121	93
2012.05.09	7:45:00	117	94
2012.05.09	7:50:00	117	95
2012.05.09	7:55:00	117	96
2012.05.09	8:00:00	115	97
2012.05.09	8:05:00	115	98
2012.05.09	8:10:00	112	99
2012.05.09	8:15:00	110	100
2012.05.09	8:20:00	108	101
2012.05.09	8:25:00	106	102
2012.05.09	8:30:00	104	103
2012.05.09	8:35:00	103	104
2012.05.09	8:40:00	103	105
2012.05.09	8:45:00	106	106
2012.05.09	8:50:00	106	107
2012.05.09	8:55:00	106	108
2012.05.09	9:00:00	106	109
2012.05.09	9:05:00	106	110
2012.05.09	9:10:00	106	111
2012.05.09	9:15:00	106	112
2012.05.09	9:20:00	106	113
2012.05.09	9:25:00	108	114
2012.05.09	9:30:00	110	115
2012.05.09	9:35:00	112	116
2012.05.09	9:40:00	113	117
2012.05.09	9:45:00	113	118
2012.05.09	9:50:00	113	119
2012.05.09	9:55:00	112	120
2012.05.09	10:00:00	112	121
2012.05.09	10:05:00	112	122
2012.05.09	10:10:00	112	123
2012.05.09	10:15:00	113	124
2012.05.09	10:20:00	113	125
2012.05.09	10:25:00	112	126
2012.05.09	10:30:00	112	127
2012.05.09	10:35:00	110	128
2012.05.09	10:40:00	110	129
2012.05.09	10:45:00	110	130
2012.05.09	10:50:00	110	131
2012.05.09	10:55:00	110	132
2012.05.09	11:00:00	110	133
2012.05.09	11:05:00	110	134
2012.05.09	11:10:00	110	135
2012.05.09	11:15:00	110	136
2012.05.09	11:20:00	110	137
2012.05.09	11:25:00	110	138
2012.05.09	11:30:00	110	139
2012.05.09	11:35:00	110	140
2012.05.09	11:40:00	112	141
2012.05.09	11:45:00	110	142
2012.05.09	11:50:00	110	143
2012.05.09	11:55:00	108	144
2012.05.09	12:00:00	108	145
2012.05.09	12:05:00	108	146
2012.05.09	12:10:00	108	147
2012.05.09	12:15:00	95	148
2012.05.09	12:20:00	97	149
2012.05.09	12:25:00	101	150
2012.05.09	12:30:00	103	151
2012.05.09	12:35:00	103	152
2012.05.09	12:40:00	103	153
2012.05.09	12:45:00	103	154
2012.05.09	12:50:00	101	155
2012.05.09	12:55:00	101	156
2012.05.09	13:00:00	97	157
2012.05.09	13:05:00	97	158
2012.05.09	13:10:00	97	159
2012.05.09	13:15:00	101	160
2012.05.09	13:20:00	97	161
2012.05.09	13:25:00	97	162
2012.05.09	13:30:00	94	163
2012.05.09	13:35:00	94	164
2012.05.09	13:40:00	92	165
2012.05.09	13:45:00	92	166
2012.05.09	13:50:00	92	167
2012.05.09	13:55:00	94	168
2012.05.09	14:00:00	94	169
2012.05.09	14:05:00	95	170
2012.05.09	14:10:00	95	171
2012.05.09	14:15:00	97	172
2012.05.09	14:20:00	97	173
2012.05.09	14:25:00	97	174
2012.05.09	14:30:00	97	175
2012.05.09	14:35:00	97	176
2012.05.09	14:40:00	97	177
2012.05.09	14:45:00	97	178
2012.05.09	14:50:00	97	179
2012.05.09	14:55:00	97	180
2012.05.09	15:00:00	95	181
2012.05.09	15:05:00	94	182
2012.05.09	15:10:00	94	183
2012.05.09	15:15:00	92	184
2012.05.09	15:20:00	92	185
2012.05.09	15:25:00	92	186
2012.05.09	15:30:00	88	187
2012.05.09	15:35:00	90	188
2012.05.09	15:40:00	90	189
2012.05.09	15:45:00	90	190
2012.05.09	15:50:00	90	191
2012.05.09	15:55:00	90	192
2012.05.09	16:00:00	88	193
2012.05.09	16:05:00	86	194
2012.05.09	16:10:00	86	195
2012.05.09	16:15:00	85	196
2012.05.09	16:20:00	85	197
2012.05.09	16:25:00	85	198
2012.05.09	16:30:00	83	199
2012.05.09	16:35:00	83	200
2012.05.09	16:40:00	83	201
2012.05.09	16:45:00	83	202
2012.05.09	16:50:00	83	203
2012.05.09	16:55:00	85	204
2012.05.09	17:00:00	86	205
2012.05.09	17:05:00	85	206
2012.05.09	17:10:00	83	207
2012.05.09	17:15:00	79	208
2012.05.09	17:20:00	79	209
2012.05.09	17:25:00	77	210
2012.05.09	17:30:00	76	211
2012.05.09	17:35:00	74	212
2012.05.09	17:40:00	72	213
2012.05.09	17:45:00	70	214
2012.05.09	17:50:00	70	215
2012.05.09	17:55:00	72	216
2012.05.09	18:00:00	72	217
2012.05.09	18:05:00	72	218
2012.05.09	18:10:00	74	219
2012.05.09	18:15:00	74	220
2012.05.09	18:20:00	74	221
2012.05.09	18:25:00	76	222
2012.05.09	18:30:00	76	223
2012.05.09	18:35:00	76	224
2012.05.09	18:40:00	76	225
2012.05.09	18:45:00	76	226
2012.05.09	18:50:00	76	227
2012.05.09	18:55:00	76	228
2012.05.09	19:00:00	76	229
2012.05.09	19:05:00	76	230
2012.05.09	19:10:00	76	231
2012.05.09	19:15:00	76	232
2012.05.09	19:20:00	76	233
2012.05.09	19:25:00	76	234
2012.05.09	19:30:00	76	235
2012.05.09	19:35:00	76	236
2012.05.09	19:40:00	76	237
2012.05.09	19:45:00	74	238
2012.05.09	19:50:00	76	239
2012.05.09	19:55:00	76	240
2012.05.09	20:00:00	76	241
2012.05.09	20:05:00	76	242
2012.05.09	20:10:00	76	243
2012.05.09	20:15:00	76	244
2012.05.09	20:20:00	76	245
2012.05.09	20:25:00	76	246
2012.05.09	20:30:00	74	247
2012.05.09	20:35:00	74	248
2012.05.09	20:40:00	74	249
2012.05.09	20:45:00	74	250
2012.05.09	20:50:00	74	251
2012.05.09	20:55:00	74	252
2012.05.09	21:00:00	76	253
2012.05.09	21:05:00	77	254
2012.05.09	21:10:00	76	255
2012.05.09	21:15:00	76	256
2012.05.09	21:20:00	76	257
2012.05.09	21:25:00	77	258
2012.05.09	21:30:00	83	259
2012.05.09	21:35:00	86	260
2012.05.09	21:40:00	88	261
2012.05.09	21:45:00	92	262
2012.05.09	21:50:00	94	263
2012.05.09	21:55:00	95	264
2012.05.09	22:00:00	95	265
2012.05.09	22:05:00	95	266
2012.05.09	22:10:00	94	267
2012.05.09	22:15:00	92	268
2012.05.09	22:20:00	90	269
2012.05.09	22:25:00	90	270
2012.05.09	22:30:00	90	271
2012.05.09	22:35:00	90	272
2012.05.09	22:40:00	90	273
2012.05.09	22:45:00	90	274
2012.05.09	22:50:00	90	275
2012.05.09	22:55:00	90	276
2012.05.09	23:00:00	90	277
2012.05.09	23:05:00	92	278
2012.05.09	23:10:00	92	279
2012.05.09	23:15:00	94	280
2012.05.09	23:20:00	94	281
2012.05.09	23:25:00	95	282
2012.05.09	23:30:00	95	283
2012.05.09	23:35:00	97	284
2012.05.09	23:40:00	101	285
2012.05.09	23:45:00	104	286
2012.05.09	23:50:00	106	287
2012.05.09	23:55:00	104	288
2012.05.10	0:00:00	103	289
2012.05.10	0:05:00	103	290
2012.05.10	0:10:00	103	291
2012.05.10	0:15:00	104	292
2012.05.10	0:20:00	106	293
2012.05.10	0:25:00	108	294
2012.05.10	0:30:00	103	295
2012.05.10	0:35:00	103	296
2012.05.10	0:40:00	104	297
2012.05.10	0:45:00	104	298
2012.05.10	0:50:00	103	299
2012.05.10	0:55:00	103	300
2012.05.10	1:00:00	101	301
2012.05.10	1:05:00	97	302
2012.05.10	1:10:00	94	303
2012.05.10	1:15:00	92	304
2012.05.10	1:20:00	90	305
2012.05.10	1:25:00	88	306
2012.05.10	1:30:00	88	307
2012.05.10	1:35:00	86	308
2012.05.10	1:40:00	86	309
2012.05.10	1:45:00	86	310
2012.05.10	1:50:00	85	311
2012.05.10	1:55:00	85	312
2012.05.10	2:00:00	85	313
2012.05.10	2:05:00	85	314
2012.05.10	2:10:00	85	315
2012.05.10	2:15:00	85	316
2012.05.10	2:20:00	85	317
2012.05.10	2:25:00	85	318
2012.05.10	2:30:00	85	319
2012.05.10	2:35:00	85	320
2012.05.10	2:40:00	83	321
2012.05.10	2:45:00	83	322
2012.05.10	2:50:00	83	323
2012.05.10	2:55:00	85	324
2012.05.10	3:00:00	86	325
2012.05.10	3:05:00	88	326
2012.05.10	3:10:00	90	327
2012.05.10	3:15:00	92	328
2012.05.10	3:20:00	92	329
2012.05.10	3:25:00	92	330
2012.05.10	3:30:00	94	331
2012.05.10	3:35:00	94	332
2012.05.10	3:40:00	94	333
2012.05.10	3:45:00	94	334
2012.05.10	3:50:00	92	335
2012.05.10	3:55:00	92	336
2012.05.10	4:00:00	92	337
2012.05.10	4:05:00	92	338
2012.05.10	4:10:00	90	339
2012.05.10	4:15:00	88	340
2012.05.10	4:20:00	88	341
2012.05.10	4:25:00	88	342
2012.05.10	4:30:00	86	343
2012.05.10	4:35:00	86	344
2012.05.10	4:40:00	86	345
2012.05.10	4:45:00	86	346
2012.05.10	4:50:00	88	347
2012.05.10	4:55:00	88	348
2012.05.10	5:00:00	90	349
2012.05.10	5:05:00	90	350
2012.05.10	5:10:00	92	351
2012.05.10	5:15:00	92	352
2012.05.10	5:20:00	92	353
2012.05.10	5:25:00	92	354
2012.05.10	5:30:00	94	355
2012.05.10	5:35:00	97	356
2012.05.10	5:40:00	97	357
2012.05.10	5:45:00	97	358
2012.05.10	5:50:00	101	359
2012.05.10	5:55:00	103	360
2012.05.10	6:00:00	106	361
2012.05.10	6:05:00	108	362
2012.05.10	6:10:00	110	363
2012.05.10	6:15:00	112	364
2012.05.10	6:20:00	112	365
2012.05.10	6:25:00	112	366
2012.05.10	6:30:00	112	367
2012.05.10	6:35:00	110	368
2012.05.10	6:40:00	108	369
2012.05.10	6:45:00	108	370
2012.05.10	6:50:00	106	371
2012.05.10	6:55:00	104	372
2012.05.10	7:00:00	103	373
2012.05.10	7:05:00	101	374
2012.05.10	7:10:00	97	375
2012.05.10	7:15:00	95	376
2012.05.10	7:20:00	95	377
2012.05.10	7:25:00	95	378
2012.05.10	7:30:00	95	379
2012.05.10	7:35:00	95	380
2012.05.10	7:40:00	95	381
2012.05.10	7:45:00	95	382
2012.05.10	7:50:00	95	383
2012.05.10	7:55:00	95	384
2012.05.10	8:00:00	95	385
2012.05.10	8:05:00	95	386
2012.05.10	8:10:00	97	387
2012.05.10	8:15:00	97	388
2012.05.10	8:20:00	97	389
2012.05.10	8:25:00	97	390
2012.05.10	8:30:00	90	391
2012.05.10	8:35:00	90	392
2012.05.10	8:40:00	90	393
2012.05.10	8:45:00	94	394
2012.05.10	8:50:00	95	395
2012.05.10	8:55:00	103	396
2012.05.10	9:00:00	106	397
2012.05.10	9:05:00	110	398
2012.05.10	9:10:00	113	399
2012.05.10	9:15:00	117	400
2012.05.10	9:20:00	121	401
2012.05.10	9:25:00	122	402
2012.05.10	9:30:00	122	403
2012.05.10	9:35:00	122	404
2012.05.10	9:40:00	122	405
2012.05.10	9:45:00	122	406
2012.05.10	9:50:00	121	407
2012.05.10	9:55:00	121	408
2012.05.10	10:00:00	117	409
2012.05.10	10:05:00	115	410
2012.05.10	10:10:00	113	411
2012.05.10	10:15:00	112	412
2012.05.10	10:20:00	112	413
2012.05.10	10:25:00	110	414
2012.05.10	10:30:00	110	415
2012.05.10	10:35:00	110	416
2012.05.10	10:40:00	110	417
2012.05.10	10:45:00	110	418
2012.05.10	10:50:00	108	419
2012.05.10	10:55:00	108	420
2012.05.10	11:00:00	108	421
2012.05.10	11:05:00	108	422
2012.05.10	11:10:00	108	423
2012.05.10	11:15:00	108	424
2012.05.10	11:20:00	106	425
2012.05.10	11:25:00	104	426
2012.05.10	11:30:00	103	427
2012.05.10	11:35:00	97	428
2012.05.10	11:40:00	95	429
2012.05.10	11:45:00	95	430
2012.05.10	11:50:00	95	431
2012.05.10	11:55:00	95	432
2012.05.10	12:00:00	95	433
2012.05.10	12:05:00	94	434
2012.05.10	12:10:00	94	435
2012.05.10	12:15:00	92	436
2012.05.10	12:20:00	90	437
2012.05.10	12:25:00	92	438
2012.05.10	12:30:00	94	439
2012.05.10	12:35:00	94	440
2012.05.10	12:40:00	92	441
2012.05.10	12:45:00	92	442
2012.05.10	12:50:00	92	443
2012.05.10	12:55:00	92	444
2012.05.10	13:00:00	92	445
2012.05.10	13:05:00	92	446
2012.05.10	13:10:00	90	447
2012.05.10	13:15:00	88	448
2012.05.10	13:20:00	86	449
2012.05.10	13:25:00	85	450
2012.05.10	13:30:00	83	451
2012.05.10	13:35:00	79	452
2012.05.10	13:40:00	77	453
2012.05.10	13:45:00	76	454
2012.05.10	13:50:00	76	455
2012.05.10	13:55:00	76	456
2012.05.10	14:00:00	77	457
2012.05.10	14:05:00	79	458
2012.05.10	14:10:00	83	459
2012.05.10	14:15:00	85	460
2012.05.10	14:20:00	85	461
2012.05.10	14:25:00	85	462
2012.05.10	14:30:00	86	463
2012.05.10	14:35:00	86	464
2012.05.10	14:40:00	86	465
2012.05.10	14:45:00	85	466
2012.05.10	14:50:00	85	467
2012.05.10	14:55:00	86	468
2012.05.10	15:00:00	88	469
2012.05.10	15:05:00	92	470
2012.05.10	15:10:00	94	471
2012.05.10	15:15:00	97	472
2012.05.10	15:20:00	101	473
2012.05.10	15:25:00	103	474
2012.05.10	15:30:00	104	475
2012.05.10	15:35:00	106	476
2012.05.10	15:40:00	106	477
2012.05.10	15:45:00	106	478
2012.05.10	15:50:00	108	479
2012.05.10	15:55:00	110	480
2012.05.10	16:00:00	112	481
2012.05.10	16:05:00	113	482
2012.05.10	16:10:00	113	483
2012.05.10	16:15:00	113	484
2012.05.10	16:20:00	112	485
2012.05.10	16:25:00	112	486
2012.05.10	16:30:00	110	487
2012.05.10	16:35:00	108	488
2012.05.10	16:40:00	106	489
2012.05.10	16:45:00	103	490
2012.05.10	16:50:00	101	491
2012.05.10	16:55:00	101	492
2012.05.10	17:00:00	97	493
2012.05.10	17:05:00	95	494
2012.05.10	17:10:00	95	495
2012.05.10	17:15:00	94	496
2012.05.10	17:20:00	94	497
2012.05.10	17:25:00	92	498
2012.05.10	17:30:00	92	499
2012.05.10	17:35:00	79	500
2012.05.10	17:40:00	79	501
2012.05.10	17:45:00	83	502
2012.05.10	17:50:00	85	503
2012.05.10	17:55:00	86	504
2012.05.10	18:00:00	86	505
2012.05.10	18:05:00	88	506
2012.05.10	18:10:00	88	507
2012.05.10	18:15:00	88	508
2012.05.10	18:20:00	88	509
2012.05.10	18:25:00	86	510
2012.05.10	18:30:00	86	511
2012.05.10	18:35:00	85	512
2012.05.10	18:40:00	85	513
2012.05.10	18:45:00	83	514
2012.05.10	18:50:00	83	515
2012.05.10	18:55:00	79	516
2012.05.10	19:00:00	77	517
2012.05.10	19:05:00	74	518
2012.05.10	19:10:00	70	519
2012.05.10	19:15:00	68	520
2012.05.10	19:20:00	67	521
2012.05.10	19:25:00	67	522
2012.05.10	19:30:00	65	523
2012.05.10	19:35:00	65	524
2012.05.10	19:40:00	65	525
2012.05.10	19:45:00	65	526
2012.05.10	19:50:00	61	527
2012.05.10	19:55:00	61	528
2012.05.10	20:00:00	65	529
2012.05.10	20:05:00	65	530
2012.05.10	20:10:00	65	531
2012.05.10	20:15:00	65	532
2012.05.10	20:20:00	65	533
2012.05.10	20:25:00	61	534
2012.05.10	20:30:00	65	535
2012.05.10	20:35:00	65	536
2012.05.10	20:40:00	65	537
2012.05.10	20:45:00	65	538
2012.05.10	20:50:00	65	539
2012.05.10	20:55:00	65	540
2012.05.10	21:00:00	65	541
2012.05.10	21:05:00	65	542
2012.05.10	21:10:00	65	543
2012.05.10	21:15:00	65	544
2012.05.10	21:20:00	67	545
2012.05.10	21:25:00	68	546
2012.05.10	21:30:00	70	547
2012.05.10	21:35:00	70	548
2012.05.10	21:40:00	72	549
2012.05.10	21:45:00	72	550
2012.05.10	21:50:00	72	551
2012.05.10	21:55:00	72	552
2012.05.10	22:00:00	72	553
2012.05.10	22:05:00	74	554
2012.05.10	22:10:00	74	555
2012.05.10	22:15:00	74	556
2012.05.10	22:20:00	74	557
2012.05.10	22:25:00	74	558
2012.05.10	22:30:00	76	559
2012.05.10	22:35:00	76	560
2012.05.10	22:40:00	76	561
2012.05.10	22:45:00	77	562
2012.05.10	22:50:00	77	563
2012.05.10	22:55:00	77	564
2012.05.10	23:00:00	77	565
2012.05.10	23:05:00	77	566
2012.05.10	23:10:00	76	567
2012.05.10	23:15:00	77	568
2012.05.10	23:20:00	77	569
2012.05.10	23:25:00	77	570
2012.05.10	23:30:00	77	571
2012.05.10	23:35:00	79	572
2012.05.10	23:40:00	79	573
2012.05.10	23:45:00	77	574
2012.05.10	23:50:00	77	575
2012.05.10	23:55:00	77	576
