# Supplementary material for: Evaluation of an open access software for calculating glucose variability parameters of a continuous glucose monitoring system applied at pediatric intensive care unit
Source: Biomed Eng Online. 2015 Apr 24;14:37. doi: 10.1186/s12938-015-0035-3 (PMC4416329; doi:10.1186/s12938-015-0035-3)
Supplement: Additional file 1: — Contains the full source code of the GVAP (GlyVar_Script.zip - http://sourceforge.net/projects/glyvariab/files/?source=navbar ). [file 12938_2015_35_MOESM1_ESM.zip › Sample_CGM_Data/Test5.xls]

## Sheet: CareLink-Export-1376481790016
Date_Mask	Time	Glucose	No
2012.05.09	0:01:00	97	1
2012.05.09	0:06:00	95	2
2012.05.09	0:11:00	95	3
2012.05.09	0:16:00	95	4
2012.05.09	0:21:00	95	5
2012.05.09	0:26:00	95	6
2012.05.09	0:31:00	94	7
2012.05.09	0:36:00	95	8
2012.05.09	0:41:00	95	9
2012.05.09	0:46:00	97	10
2012.05.09	0:51:00	97	11
2012.05.09	0:56:00	101	12
2012.05.09	1:01:00	101	13
2012.05.09	1:06:00	103	14
2012.05.09	1:11:00	103	15
2012.05.09	1:16:00	103	16
2012.05.09	1:21:00	104	17
2012.05.09	1:26:00	104	18
2012.05.09	1:31:00	104	19
2012.05.09	1:36:00	103	20
2012.05.09	1:41:00	97	21
2012.05.09	1:46:00	92	22
2012.05.09	1:51:00	88	23
2012.05.09	1:56:00	85	24
2012.05.09	2:01:00	83	25
2012.05.09	2:06:00	83	26
2012.05.09	2:11:00	85	27
2012.05.09	2:16:00	86	28
2012.05.09	2:21:00	86	29
2012.05.09	2:26:00	88	30
2012.05.09	2:31:00	90	31
2012.05.09	2:36:00	90	32
2012.05.09	2:41:00	92	33
2012.05.09	2:46:00	92	34
2012.05.09	2:51:00	94	35
2012.05.09	2:56:00	94	36
2012.05.09	3:01:00	95	37
2012.05.09	3:06:00	95	38
2012.05.09	3:11:00	95	39
2012.05.09	3:16:00	95	40
2012.05.09	3:21:00	95	41
2012.05.09	3:26:00	95	42
2012.05.09	3:31:00	95	43
2012.05.09	3:36:00	95	44
2012.05.09	3:41:00	95	45
2012.05.09	3:46:00	95	46
2012.05.09	3:51:00	95	47
2012.05.09	3:56:00	95	48
2012.05.09	4:01:00	95	49
2012.05.09	4:06:00	95	50
2012.05.09	4:11:00	95	51
2012.05.09	4:16:00	95	52
2012.05.09	4:21:00	95	53
2012.05.09	4:26:00	95	54
2012.05.09	4:31:00	97	55
2012.05.09	4:36:00	101	56
2012.05.09	4:41:00	101	57
2012.05.09	4:46:00	101	58
2012.05.09	4:51:00	101	59
2012.05.09	4:56:00	101	60
2012.05.09	5:01:00	101	61
2012.05.09	5:06:00	101	62
2012.05.09	5:11:00	101	63
2012.05.09	5:16:00	103	64
2012.05.09	5:21:00	104	65
2012.05.09	5:26:00	106	66
2012.05.09	5:31:00	106	67
2012.05.09	5:36:00	108	68
2012.05.09	5:41:00	108	69
2012.05.09	5:46:00	110	70
2012.05.09	5:51:00	110	71
2012.05.09	5:56:00	112	72
2012.05.09	6:01:00	112	73
2012.05.09	6:06:00	113	74
2012.05.09	6:11:00	115	75
2012.05.09	6:16:00	115	76
2012.05.09	6:21:00	117	77
2012.05.09	6:26:00	117	78
2012.05.09	6:31:00	117	79
2012.05.09	6:36:00	117	80
2012.05.09	6:41:00	117	81
2012.05.09	6:46:00	121	82
2012.05.09	6:51:00	117	83
2012.05.09	6:56:00	117	84
2012.05.09	7:01:00	117	85
2012.05.09	7:06:00	115	86
2012.05.09	7:11:00	113	87
2012.05.09	7:16:00	112	88
2012.05.09	7:21:00	112	89
2012.05.09	7:26:00	110	90
2012.05.09	7:31:00	110	91
2012.05.09	7:36:00	110	92
2012.05.09	7:41:00	108	93
2012.05.09	7:46:00	108	94
2012.05.09	7:51:00	108	95
2012.05.09	7:56:00	106	96
2012.05.09	8:01:00	106	97
2012.05.09	8:06:00	104	98
2012.05.09	8:11:00	104	99
2012.05.09	8:16:00	104	100
2012.05.09	8:21:00	104	101
2012.05.09	8:26:00	104	102
2012.05.09	8:31:00	104	103
2012.05.09	8:36:00	104	104
2012.05.09	8:41:00	106	105
2012.05.09	8:46:00	106	106
2012.05.09	8:51:00	108	107
2012.05.09	8:56:00	108	108
2012.05.09	9:01:00	110	109
2012.05.09	9:06:00	110	110
2012.05.09	9:11:00	110	111
2012.05.09	9:16:00	112	112
2012.05.09	9:21:00	112	113
2012.05.09	9:26:00	113	114
2012.05.09	9:31:00	113	115
2012.05.09	9:36:00	113	116
2012.05.09	9:41:00	113	117
2012.05.09	9:46:00	115	118
2012.05.09	9:51:00	115	119
2012.05.09	9:56:00	115	120
2012.05.09	10:01:00	115	121
2012.05.09	10:06:00	115	122
2012.05.09	10:11:00	117	123
2012.05.09	10:16:00	117	124
2012.05.09	10:21:00	117	125
2012.05.09	10:26:00	121	126
2012.05.09	10:31:00	121	127
2012.05.09	10:36:00	121	128
2012.05.09	10:41:00	121	129
2012.05.09	10:46:00	122	130
2012.05.09	10:51:00	122	131
2012.05.09	10:56:00	124	132
2012.05.09	11:01:00	126	133
2012.05.09	11:06:00	126	134
2012.05.09	11:11:00	128	135
2012.05.09	11:16:00	128	136
2012.05.09	11:21:00	126	137
2012.05.09	11:26:00	124	138
2012.05.09	11:31:00	124	139
2012.05.09	11:36:00	126	140
2012.05.09	11:41:00	126	141
2012.05.09	11:46:00	128	142
2012.05.09	11:51:00	130	143
2012.05.09	11:56:00	130	144
2012.05.09	12:01:00	130	145
2012.05.09	12:06:00	130	146
2012.05.09	12:11:00	167	147
2012.05.09	12:16:00	167	148
2012.05.09	12:21:00	169	149
2012.05.09	12:26:00	171	150
2012.05.09	12:31:00	175	151
2012.05.09	12:36:00	175	152
2012.05.09	12:41:00	175	153
2012.05.09	12:46:00	176	154
2012.05.09	12:51:00	176	155
2012.05.09	12:56:00	176	156
2012.05.09	13:01:00	175	157
2012.05.09	13:06:00	175	158
2012.05.09	13:11:00	171	159
2012.05.09	13:16:00	171	160
2012.05.09	13:21:00	169	161
2012.05.09	13:26:00	169	162
2012.05.09	13:31:00	169	163
2012.05.09	13:36:00	169	164
2012.05.09	13:41:00	169	165
2012.05.09	13:46:00	169	166
2012.05.09	13:51:00	167	167
2012.05.09	13:56:00	166	168
2012.05.09	14:01:00	166	169
2012.05.09	14:06:00	166	170
2012.05.09	14:11:00	164	171
2012.05.09	14:16:00	164	172
2012.05.09	14:21:00	164	173
2012.05.09	14:26:00	162	174
2012.05.09	14:31:00	162	175
2012.05.09	14:36:00	160	176
2012.05.09	14:41:00	160	177
2012.05.09	14:46:00	157	178
2012.05.09	14:51:00	153	179
2012.05.09	14:56:00	149	180
2012.05.09	15:01:00	148	181
2012.05.09	15:06:00	144	182
2012.05.09	15:11:00	140	183
2012.05.09	15:16:00	135	184
2012.05.09	15:21:00	128	185
2012.05.09	15:26:00	122	186
2012.05.09	15:31:00	115	187
2012.05.09	15:36:00	112	188
2012.05.09	15:41:00	106	189
2012.05.09	15:46:00	104	190
2012.05.09	15:51:00	103	191
2012.05.09	15:56:00	103	192
2012.05.09	16:01:00	103	193
2012.05.09	16:06:00	103	194
2012.05.09	16:11:00	106	195
2012.05.09	16:16:00	110	196
2012.05.09	16:21:00	113	197
2012.05.09	16:26:00	117	198
2012.05.09	16:31:00	122	199
2012.05.09	16:36:00	124	200
2012.05.09	16:41:00	126	201
2012.05.09	16:46:00	128	202
2012.05.09	16:51:00	130	203
2012.05.09	16:56:00	131	204
2012.05.09	17:01:00	133	205
2012.05.09	17:06:00	133	206
2012.05.09	17:11:00	133	207
2012.05.09	17:16:00	133	208
2012.05.09	17:21:00	135	209
2012.05.09	17:26:00	135	210
2012.05.09	17:31:00	135	211
2012.05.09	17:36:00	135	212
2012.05.09	17:41:00	135	213
2012.05.09	17:46:00	135	214
2012.05.09	17:51:00	135	215
2012.05.09	17:56:00	135	216
2012.05.09	18:01:00	135	217
2012.05.09	18:06:00	133	218
2012.05.09	18:11:00	133	219
2012.05.09	18:16:00	131	220
2012.05.09	18:21:00	131	221
2012.05.09	18:26:00	131	222
2012.05.09	18:31:00	130	223
2012.05.09	18:36:00	130	224
2012.05.09	18:41:00	130	225
2012.05.09	18:46:00	128	226
2012.05.09	18:51:00	128	227
2012.05.09	18:56:00	128	228
2012.05.09	19:01:00	128	229
2012.05.09	19:06:00	126	230
2012.05.09	19:11:00	124	231
2012.05.09	19:16:00	121	232
2012.05.09	19:21:00	115	233
2012.05.09	19:26:00	113	234
2012.05.09	19:31:00	113	235
2012.05.09	19:36:00	113	236
2012.05.09	19:41:00	113	237
2012.05.09	19:46:00	113	238
2012.05.09	19:51:00	115	239
2012.05.09	19:56:00	115	240
2012.05.09	20:01:00	115	241
2012.05.09	20:06:00	117	242
2012.05.09	20:11:00	121	243
2012.05.09	20:16:00	121	244
2012.05.09	20:21:00	121	245
2012.05.09	20:26:00	121	246
2012.05.09	20:31:00	117	247
2012.05.09	20:36:00	117	248
2012.05.09	20:41:00	117	249
2012.05.09	20:46:00	115	250
2012.05.09	20:51:00	115	251
2012.05.09	20:56:00	115	252
2012.05.09	21:01:00	115	253
2012.05.09	21:06:00	115	254
2012.05.09	21:11:00	117	255
2012.05.09	21:16:00	115	256
2012.05.09	21:21:00	115	257
2012.05.09	21:26:00	113	258
2012.05.09	21:31:00	113	259
2012.05.09	21:36:00	113	260
2012.05.09	21:41:00	115	261
2012.05.09	21:46:00	117	262
2012.05.09	21:51:00	117	263
2012.05.09	21:56:00	115	264
2012.05.09	22:01:00	115	265
2012.05.09	22:06:00	115	266
2012.05.09	22:11:00	115	267
2012.05.09	22:16:00	117	268
2012.05.09	22:21:00	117	269
2012.05.09	22:26:00	121	270
2012.05.09	22:31:00	122	271
2012.05.09	22:36:00	124	272
2012.05.09	22:41:00	126	273
2012.05.09	22:46:00	128	274
2012.05.09	22:51:00	130	275
2012.05.09	22:56:00	131	276
2012.05.09	23:01:00	133	277
2012.05.09	23:06:00	135	278
2012.05.09	23:11:00	135	279
2012.05.09	23:16:00	135	280
2012.05.09	23:21:00	133	281
2012.05.09	23:26:00	135	282
2012.05.09	23:31:00	135	283
2012.05.09	23:36:00	139	284
2012.05.09	23:41:00	139	285
2012.05.09	23:46:00	139	286
2012.05.09	23:51:00	139	287
2012.05.09	23:56:00	139	288
2012.05.10	0:01:00	139	289
2012.05.10	0:06:00	139	290
2012.05.10	0:11:00	139	291
2012.05.10	0:16:00	139	292
2012.05.10	0:21:00	139	293
2012.05.10	0:26:00	139	294
2012.05.10	0:31:00	135	295
2012.05.10	0:36:00	135	296
2012.05.10	0:41:00	135	297
2012.05.10	0:46:00	135	298
2012.05.10	0:51:00	133	299
2012.05.10	0:56:00	133	300
2012.05.10	1:01:00	131	301
2012.05.10	1:06:00	130	302
2012.05.10	1:11:00	128	303
2012.05.10	1:16:00	126	304
2012.05.10	1:21:00	126	305
2012.05.10	1:26:00	126	306
2012.05.10	1:31:00	126	307
2012.05.10	1:36:00	126	308
2012.05.10	1:41:00	126	309
2012.05.10	1:46:00	126	310
2012.05.10	1:51:00	124	311
2012.05.10	1:56:00	126	312
2012.05.10	2:01:00	128	313
2012.05.10	2:06:00	128	314
2012.05.10	2:11:00	128	315
2012.05.10	2:16:00	128	316
2012.05.10	2:21:00	130	317
2012.05.10	2:26:00	130	318
2012.05.10	2:31:00	130	319
2012.05.10	2:36:00	131	320
2012.05.10	2:41:00	133	321
2012.05.10	2:46:00	133	322
2012.05.10	2:51:00	110	323
2012.05.10	2:56:00	110	324
2012.05.10	3:01:00	108	325
2012.05.10	3:06:00	108	326
2012.05.10	3:11:00	106	327
2012.05.10	3:16:00	106	328
2012.05.10	3:21:00	106	329
2012.05.10	3:26:00	106	330
2012.05.10	3:31:00	106	331
2012.05.10	3:36:00	106	332
2012.05.10	3:41:00	106	333
2012.05.10	3:46:00	108	334
2012.05.10	3:51:00	108	335
2012.05.10	3:56:00	108	336
2012.05.10	4:01:00	108	337
2012.05.10	4:06:00	110	338
2012.05.10	4:11:00	110	339
2012.05.10	4:16:00	110	340
2012.05.10	4:21:00	108	341
2012.05.10	4:26:00	106	342
2012.05.10	4:31:00	104	343
2012.05.10	4:36:00	103	344
2012.05.10	4:41:00	95	345
2012.05.10	4:46:00	92	346
2012.05.10	4:51:00	92	347
2012.05.10	4:56:00	94	348
2012.05.10	5:01:00	97	349
2012.05.10	5:06:00	103	350
2012.05.10	5:11:00	106	351
2012.05.10	5:16:00	108	352
2012.05.10	5:21:00	110	353
2012.05.10	5:26:00	110	354
2012.05.10	5:31:00	112	355
2012.05.10	5:36:00	112	356
2012.05.10	5:41:00	113	357
2012.05.10	5:46:00	115	358
2012.05.10	5:51:00	117	359
2012.05.10	5:56:00	121	360
2012.05.10	6:01:00	121	361
2012.05.10	6:06:00	122	362
2012.05.10	6:11:00	121	363
2012.05.10	6:16:00	117	364
2012.05.10	6:21:00	121	365
2012.05.10	6:26:00	121	366
2012.05.10	6:31:00	122	367
2012.05.10	6:36:00	121	368
2012.05.10	6:41:00	121	369
2012.05.10	6:46:00	117	370
2012.05.10	6:51:00	115	371
2012.05.10	6:56:00	115	372
2012.05.10	7:01:00	115	373
2012.05.10	7:06:00	115	374
2012.05.10	7:11:00	113	375
2012.05.10	7:16:00	113	376
2012.05.10	7:21:00	113	377
2012.05.10	7:26:00	113	378
2012.05.10	7:31:00	112	379
2012.05.10	7:36:00	112	380
2012.05.10	7:41:00	112	381
2012.05.10	7:46:00	112	382
2012.05.10	7:51:00	110	383
2012.05.10	7:56:00	110	384
2012.05.10	8:01:00	110	385
2012.05.10	8:06:00	110	386
2012.05.10	8:11:00	110	387
2012.05.10	8:16:00	110	388
2012.05.10	8:21:00	110	389
2012.05.10	8:26:00	110	390
2012.05.10	8:31:00	110	391
2012.05.10	8:36:00	110	392
2012.05.10	8:41:00	110	393
2012.05.10	8:46:00	108	394
2012.05.10	8:51:00	104	395
2012.05.10	8:56:00	104	396
2012.05.10	9:01:00	104	397
2012.05.10	9:06:00	104	398
2012.05.10	9:11:00	106	399
2012.05.10	9:16:00	106	400
2012.05.10	9:21:00	106	401
2012.05.10	9:26:00	106	402
2012.05.10	9:31:00	108	403
2012.05.10	9:36:00	108	404
2012.05.10	9:41:00	110	405
2012.05.10	9:46:00	112	406
2012.05.10	9:51:00	113	407
2012.05.10	9:56:00	113	408
2012.05.10	10:01:00	115	409
2012.05.10	10:06:00	117	410
2012.05.10	10:11:00	117	411
2012.05.10	10:16:00	117	412
2012.05.10	10:21:00	117	413
2012.05.10	10:26:00	117	414
2012.05.10	10:31:00	117	415
2012.05.10	10:36:00	117	416
2012.05.10	10:41:00	115	417
2012.05.10	10:46:00	113	418
2012.05.10	10:51:00	113	419
2012.05.10	10:56:00	113	420
2012.05.10	11:01:00	113	421
2012.05.10	11:06:00	113	422
2012.05.10	11:11:00	115	423
2012.05.10	11:16:00	115	424
2012.05.10	11:21:00	115	425
2012.05.10	11:26:00	115	426
2012.05.10	11:31:00	115	427
2012.05.10	11:36:00	115	428
2012.05.10	11:41:00	115	429
2012.05.10	11:46:00	117	430
2012.05.10	11:51:00	117	431
2012.05.10	11:56:00	117	432
2012.05.10	12:01:00	121	433
2012.05.10	12:06:00	117	434
2012.05.10	12:11:00	117	435
2012.05.10	12:16:00	115	436
2012.05.10	12:21:00	115	437
2012.05.10	12:26:00	115	438
2012.05.10	12:31:00	115	439
2012.05.10	12:36:00	115	440
2012.05.10	12:41:00	113	441
2012.05.10	12:46:00	113	442
2012.05.10	12:51:00	112	443
2012.05.10	12:56:00	112	444
2012.05.10	13:01:00	110	445
2012.05.10	13:06:00	110	446
2012.05.10	13:11:00	110	447
2012.05.10	13:16:00	112	448
2012.05.10	13:21:00	112	449
2012.05.10	13:26:00	112	450
2012.05.10	13:31:00	112	451
2012.05.10	13:36:00	112	452
2012.05.10	13:41:00	112	453
2012.05.10	13:46:00	112	454
2012.05.10	13:51:00	113	455
2012.05.10	13:56:00	113	456
2012.05.10	14:01:00	113	457
2012.05.10	14:06:00	113	458
2012.05.10	14:11:00	113	459
2012.05.10	14:16:00	112	460
2012.05.10	14:21:00	108	461
2012.05.10	14:26:00	108	462
2012.05.10	14:31:00	108	463
2012.05.10	14:36:00	110	464
2012.05.10	14:41:00	112	465
2012.05.10	14:46:00	104	466
2012.05.10	14:51:00	104	467
2012.05.10	14:56:00	104	468
2012.05.10	15:01:00	106	469
2012.05.10	15:06:00	106	470
2012.05.10	15:11:00	104	471
2012.05.10	15:16:00	103	472
2012.05.10	15:21:00	97	473
2012.05.10	15:26:00	94	474
2012.05.10	15:31:00	90	475
2012.05.10	15:36:00	88	476
2012.05.10	15:41:00	86	477
2012.05.10	15:46:00	85	478
2012.05.10	15:51:00	83	479
2012.05.10	15:56:00	83	480
2012.05.10	16:01:00	85	481
2012.05.10	16:06:00	85	482
2012.05.10	16:11:00	86	483
2012.05.10	16:16:00	88	484
2012.05.10	16:21:00	90	485
2012.05.10	16:26:00	90	486
2012.05.10	16:31:00	92	487
2012.05.10	16:36:00	92	488
2012.05.10	16:41:00	92	489
2012.05.10	16:46:00	94	490
2012.05.10	16:51:00	94	491
2012.05.10	16:56:00	94	492
2012.05.10	17:01:00	92	493
2012.05.10	17:06:00	92	494
2012.05.10	17:11:00	94	495
2012.05.10	17:16:00	97	496
2012.05.10	17:21:00	101	497
2012.05.10	17:26:00	104	498
2012.05.10	17:31:00	106	499
2012.05.10	17:36:00	108	500
2012.05.10	17:41:00	108	501
2012.05.10	17:46:00	110	502
2012.05.10	17:51:00	110	503
2012.05.10	17:56:00	112	504
2012.05.10	18:01:00	112	505
2012.05.10	18:06:00	112	506
2012.05.10	18:11:00	113	507
2012.05.10	18:16:00	113	508
2012.05.10	18:21:00	115	509
2012.05.10	18:26:00	115	510
2012.05.10	18:31:00	113	511
2012.05.10	18:36:00	113	512
2012.05.10	18:41:00	113	513
2012.05.10	18:46:00	113	514
2012.05.10	18:51:00	112	515
2012.05.10	18:56:00	112	516
2012.05.10	19:01:00	110	517
2012.05.10	19:06:00	106	518
2012.05.10	19:11:00	104	519
2012.05.10	19:16:00	103	520
2012.05.10	19:21:00	103	521
2012.05.10	19:26:00	101	522
2012.05.10	19:31:00	101	523
2012.05.10	19:36:00	101	524
2012.05.10	19:41:00	97	525
2012.05.10	19:46:00	97	526
2012.05.10	19:51:00	95	527
2012.05.10	19:56:00	95	528
2012.05.10	20:01:00	95	529
2012.05.10	20:06:00	95	530
2012.05.10	20:11:00	95	531
2012.05.10	20:16:00	95	532
2012.05.10	20:21:00	95	533
2012.05.10	20:26:00	94	534
2012.05.10	20:31:00	94	535
2012.05.10	20:36:00	94	536
2012.05.10	20:41:00	94	537
2012.05.10	20:46:00	94	538
2012.05.10	20:51:00	94	539
2012.05.10	20:56:00	94	540
2012.05.10	21:01:00	94	541
2012.05.10	21:06:00	92	542
2012.05.10	21:11:00	94	543
2012.05.10	21:16:00	94	544
2012.05.10	21:21:00	95	545
2012.05.10	21:26:00	97	546
2012.05.10	21:31:00	97	547
2012.05.10	21:36:00	97	548
2012.05.10	21:41:00	97	549
2012.05.10	21:46:00	97	550
2012.05.10	21:51:00	97	551
2012.05.10	21:56:00	97	552
2012.05.10	22:01:00	97	553
2012.05.10	22:06:00	97	554
2012.05.10	22:11:00	95	555
2012.05.10	22:16:00	95	556
2012.05.10	22:21:00	95	557
2012.05.10	22:26:00	94	558
2012.05.10	22:31:00	94	559
2012.05.10	22:36:00	94	560
2012.05.10	22:41:00	94	561
2012.05.10	22:46:00	94	562
2012.05.10	22:51:00	94	563
2012.05.10	22:56:00	94	564
2012.05.10	23:01:00	94	565
2012.05.10	23:06:00	94	566
2012.05.10	23:11:00	92	567
2012.05.10	23:16:00	92	568
2012.05.10	23:21:00	92	569
2012.05.10	23:26:00	94	570
2012.05.10	23:31:00	94	571
2012.05.10	23:36:00	94	572
2012.05.10	23:41:00	94	573
2012.05.10	23:46:00	94	574
2012.05.10	23:51:00	94	575
2012.05.10	23:56:00	94	576
