# Supplementary material for: Evaluation of an open access software for calculating glucose variability parameters of a continuous glucose monitoring system applied at pediatric intensive care unit
Source: Biomed Eng Online. 2015 Apr 24;14:37. doi: 10.1186/s12938-015-0035-3 (PMC4416329; doi:10.1186/s12938-015-0035-3)
Supplement: Additional file 1: — Contains the full source code of the GVAP (GlyVar_Script.zip - http://sourceforge.net/projects/glyvariab/files/?source=navbar ). [file 12938_2015_35_MOESM1_ESM.zip › FIUE.m]

function [corr1_smooth_1] = FIUE(corr_smooth,size_infl_index,MA)

% Summary of this function 
% FIUE - First Elimination of Uncountable Excursions
% 
% Delete turning points, if the glucose amplitudes are lower than the 
% meaningful amplitude/excursion on both sides, but retain those whose 
% adjacent maxima/minima are lower/higher on both sides.


corr1_smooth = corr_smooth;
corr1_smooth(:,5) = 1;
for i = 2:size_infl_index+1 
        a = abs(corr1_smooth(i,3));
        b = abs(corr1_smooth(i+1,3));
    if abs(corr1_smooth(i,3))  <= MA &&...
       abs(corr1_smooth(i+1,3))<= MA 
        corr1_smooth(i,5) = 0;
    end
end

corr1_smooth_0 = corr1_smooth;
corr1_smooth(:,6) = 0;
corr1_smooth_0(:,5) = 0;
corr1_smooth_0(:,6) = 0;

corr1_smooth(size_infl_index+2+1,:) = corr1_smooth_0(size_infl_index+2,:);
corr1_smooth(size_infl_index+2+2,:) = corr1_smooth_0(size_infl_index+2,:);


for i = 3:size_infl_index + 1
    aa = corr1_smooth(i,1);
    bb = corr1_smooth(i-2,1);
    cc = corr1_smooth(i+2,1);
    if corr1_smooth(i,4) == -1
       if corr1_smooth(i,1) < corr1_smooth(i-2,1) && ... 
          corr1_smooth(i,1) < corr1_smooth(i+2,1)
        corr1_smooth(i,6) = 1;
       end
    end
    if corr1_smooth(i,4) == 1
       if corr1_smooth(i,1) > corr1_smooth(i-2,1) && ...
          corr1_smooth(i,1) > corr1_smooth(i+2,1)
        corr1_smooth(i,6) = 1;
       end    
    end
end

corr1_smooth(:,7) = corr1_smooth(:,5);

for i = 1:size_infl_index + 2
    if corr1_smooth(i,7) == 0 && ...
       corr1_smooth(i,6) == 1
       corr1_smooth(i,7) = 1; 
    end
end


j = 1;
for i = 1:size_infl_index + 2 % +1
    c = corr1_smooth(i,7);
    if corr1_smooth(i,7) ~= 0
       corr1_smooth_1(j,:) = corr1_smooth(i,:);
    j = j+1;
    end
end

size_corr1_smooth = size(corr1_smooth_1);
size_corr1_smooth = size_corr1_smooth(1,1);
corr1_smooth_0(:,7) = 0;
corr1_smooth_1(size_corr1_smooth+1,:) = corr1_smooth_0(size_infl_index + 2,:);

%{
figure(2121)
plot(corr1_smooth_1(:,2), corr1_smooth_1(:,1), '--rs','LineWidth',2,...
                'MarkerEdgeColor','b',...
                'MarkerFaceColor','y',...
                'MarkerSize',10);
%}
end
