# Supplementary material for: Evaluation of an open access software for calculating glucose variability parameters of a continuous glucose monitoring system applied at pediatric intensive care unit
Source: Biomed Eng Online. 2015 Apr 24;14:37. doi: 10.1186/s12938-015-0035-3 (PMC4416329; doi:10.1186/s12938-015-0035-3)
Supplement: Additional file 1: — Contains the full source code of the GVAP (GlyVar_Script.zip - http://sourceforge.net/projects/glyvariab/files/?source=navbar ). [file 12938_2015_35_MOESM1_ESM.zip › FSCD.m]

function [corr_smooth,size_infl_index] = FSCD(smooth_CGM_data,interp_data_mage,cgm_data,size_orig_data_mage)

% Summary of this function
% FSCD - Fitting of Smoothed CGM Data
% 
% The original local minimums, maximums and inflexion points may be modified 
% as a result of the smoothing process. 
% The FSCD function finds the points needing correction and makes the appropriate changes.


orig_data_mage = interp_data_mage;
smooth_CGM_data_Diff = diff(smooth_CGM_data);
smooth_CGM_data_Diff(:,2) = NaN;

for i = 5 : size_orig_data_mage-1
    if smooth_CGM_data_Diff(i,1) >= 0
       smooth_CGM_data_Diff(i,2) = 1;
    end
    
    if smooth_CGM_data_Diff(i,1) == 0 && i > 5
       smooth_CGM_data_Diff(i,2) = smooth_CGM_data_Diff(i-1,2) ;
    end
       
    if smooth_CGM_data_Diff(i,1) < 0
       smooth_CGM_data_Diff(i,2) = -1;
    end
end

smooth_CGM_data_Diff_2 = diff(smooth_CGM_data_Diff(:,2));
smooth_CGM_data_Diff(:,3) = 0;

for i = 5 : size_orig_data_mage-7   
    if smooth_CGM_data_Diff_2(i) ~= 0
       smooth_CGM_data_Diff(i+1,3) = 1;
    end
end
 
 infl_index = find(smooth_CGM_data_Diff(:,3));
 size_infl_index =size(infl_index);
 size_infl_index = size_infl_index(1,1);
 corr_smooth(size_infl_index + 2 ,2) = 0;
 
 for i = 1:size_infl_index
     corr_smooth(i+1,2)= infl_index(i);
 end
 corr_smooth(1,2) = 1;
 corr_smooth(size_infl_index+2,2) = size_orig_data_mage;
 
 for i = 1:size_infl_index+2
     corr_smooth(i,1) = orig_data_mage(corr_smooth(i,2)); 
 end
 
 diff_corr_smooth = diff(corr_smooth(:,1));
 corr_smooth(2:size_infl_index+2,3) = diff_corr_smooth;
 
 for i = 1:size_infl_index+2
     if corr_smooth(i,3) > 0
         corr_smooth(i,4) = 1;
     end
     if corr_smooth(i,3) < 0
         corr_smooth(i,4) = -1;
     end
 end 
  
 corr_smooth_0 = corr_smooth;
 
 %figure(13)
 %plot(corr_smooth(:,2), corr_smooth(:,1), '--rs','LineWidth',2,...
 %               'MarkerEdgeColor','b',...
 %              'MarkerFaceColor','r',...
 %              'MarkerSize',10);            
          
   for i = 2:size_infl_index-1
     if corr_smooth(i,4) == 1  
         Aa = corr_smooth(i-1,2);
         Ab = corr_smooth(i,2);
         Ac = corr_smooth(i+1,2);
         Ad = cgm_data(Aa:Ac); Ad = Ad.';
           max_fit = max(cgm_data(Aa:Ac)); 
           max_ind = find(Ad == max_fit, 1,'first'); max_ind_corr = max_ind+Aa-1;
        corr_smooth(i,1) = cgm_data(max_ind_corr,2);
        corr_smooth(i,2) = cgm_data(max_ind_corr,3);
        corr_smooth(i,3) = corr_smooth(i,1) - corr_smooth(i-1,1);      
     end
       
     if corr_smooth(i,4) == -1
         Aa = corr_smooth(i-1,2);
         Ab = corr_smooth(i,2);
         Ac = corr_smooth(i+1,2);
         Ad = cgm_data(Aa:Ac); Ad = Ad.';
           min_fit = min(cgm_data(Aa:Ac)); 
           min_ind = find(Ad == min_fit, 1, 'first'); min_ind_corr = min_ind+Aa-1;
        corr_smooth(i,1) = cgm_data(min_ind_corr,2);
        corr_smooth(i,2) = cgm_data(min_ind_corr,3);
        corr_smooth(i,3) = corr_smooth(i,1) - corr_smooth(i-1,1);
     end    
   end
   %{
   figure(14)
           plot(corr_smooth(:,2), corr_smooth(:,1), '--rs','LineWidth',2,...
                'MarkerEdgeColor','b',...
                'MarkerFaceColor','r',...
                'MarkerSize',10);  
    %}
end
