# Supplementary material for: Evaluation of an open access software for calculating glucose variability parameters of a continuous glucose monitoring system applied at pediatric intensive care unit
Source: Biomed Eng Online. 2015 Apr 24;14:37. doi: 10.1186/s12938-015-0035-3 (PMC4416329; doi:10.1186/s12938-015-0035-3)
Supplement: Additional file 1: — Contains the full source code of the GVAP (GlyVar_Script.zip - http://sourceforge.net/projects/glyvariab/files/?source=navbar ). [file 12938_2015_35_MOESM1_ESM.zip › GlyVar.m]

function varargout = GlyVar01(varargin)

%--------------------------------------------------------------------------
%-------------------------------- Basic Comments --------------------------
%--------------------------------------------------------------------------

 
% This MATLAB program can calculate the following parameters:
%   Area under curve (AUC, mg/dL). 
%   Percentage spent below/above the target range (Percent high [%], Percent low[%]).
%   Continuous overall net glycemic action (CONGA, mg/dL)
%   Mean of daily differences (MODD, mg/dL)
%   Mean amplitude of glycemic excursions (MAGE+, MAGE-, MAGE avg., mg/dL) 
%   Excursion frequency (EF)
%
% Developer: Gabor Marics, M.D. and Electrical Engineer, Semmelweis
%            University, �buda University 
% Date: 2014. December
% Name: Glycemic Variability Analyzer Program (GlyVar01)
% Version: 1.1
% More information can be found in the User Documentation.
% 
% References

% 1. Siegelaar SE, Holleman F, Hoekstra JB, DeVries JH: Glucose variability; does it matter? 
%    Endocrine reviews 2010, 31(2):171-182.
% 2. Baghurst PA: Calculating the mean amplitude of glycemic excursion 
%    from continuous glucose monitoring data: an automated algorithm. 
%    Diabetes technology & therapeutics 2011, 13(3):296-302.


%--------------------------------------------------------------------------
%------------------------------- Basic Comments end -----------------------
%--------------------------------------------------------------------------

%GLYVAR01 M-file for GlyVar01.fig
%      GLYVAR01, by itself, creates a new GLYVAR01 or raises the existing
%      singleton*.
%
%      H = GLYVAR01 returns the handle to a new GLYVAR01 or the handle to
%      the existing singleton*.
%
%      GLYVAR01('Property','Value',...) creates a new GLYVAR01 using the
%      given property value pairs. Unrecognized properties are passed via
%      varargin to GlyVar01_OpeningFcn.  This calling syntax produces a
%      warning when there is an existing singleton*.
%
%      GLYVAR01('CALLBACK') and GLYVAR01('CALLBACK',hObject,...) call the
%      local function named CALLBACK in GLYVAR01.M with the given input
%      arguments.
%
%      *See GUI Options on GUIDE's Tools menu.  Choose "GUI allows only one
%      instance to run (singleton)".
%
% See also: GUIDE, GUIDATA, GUIHANDLES

% Edit the above text to modify the response to help GlyVar01

% Last Modified by GUIDE v2.5 07-Mar-2015 18:28:47

% Begin initialization code - DO NOT EDIT
gui_Singleton = 1;
gui_State = struct('gui_Name',       mfilename, ...
                   'gui_Singleton',  gui_Singleton, ...
                   'gui_OpeningFcn', @GlyVar01_OpeningFcn, ...
                   'gui_OutputFcn',  @GlyVar01_OutputFcn, ...
                   'gui_LayoutFcn',  [], ...
                   'gui_Callback',   []);
if nargin && ischar(varargin{1})
   gui_State.gui_Callback = str2func(varargin{1});
end

if nargout
    [varargout{1:nargout}] = gui_mainfcn(gui_State, varargin{:});
else
    gui_mainfcn(gui_State, varargin{:});
end
% End initialization code - DO NOT EDIT


% --- Executes just before GlyVar01 is made visible.
function GlyVar01_OpeningFcn(hObject, eventdata, handles, varargin)
% This function has no output args, see OutputFcn.
% hObject    handle to figure
% eventdata  reserved - to be defined in a future version of MATLAB
% handles    structure with handles and user data (see GUIDATA)
% varargin   unrecognized PropertyName/PropertyValue pairs from the
%            command line (see VARARGIN)

% Choose default command line output for GlyVar01
handles.output = hObject;

% Update handles structure
guidata(hObject, handles);

% UIWAIT makes GlyVar01 wait for user response (see UIRESUME)
% uiwait(handles.figure1);


% --- Outputs from this function are returned to the command line.
function varargout = GlyVar01_OutputFcn(hObject, eventdata, handles)
% varargout  cell array for returning output args (see VARARGOUT);
% hObject    handle to figure
% eventdata  reserved - to be defined in a future version of MATLAB
% handles    structure with handles and user data (see GUIDATA)

% Get default command line output from handles structure
varargout{1} = handles.output;


function edit19_Callback(hObject, eventdata, handles)
% hObject    handle to edit19 (see GCBO)
% eventdata  reserved - to be defined in a future version of MATLAB
% handles    structure with handles and user data (see GUIDATA)

% Hints: get(hObject,'String') returns contents of edit19 as text
%        str2double(get(hObject,'String')) returns contents of edit19 as a double


% --- Executes during object creation, after setting all properties.
function edit19_CreateFcn(hObject, ~, handles)
% hObject    handle to edit19 (see GCBO)
% eventdata  reserved - to be defined in a future version of MATLAB
% handles    empty - handles not created until after all CreateFcns called

% Hint: edit controls usually have a white background on Windows.
%       See ISPC and COMPUTER.
if ispc && isequal(get(hObject,'BackgroundColor'), get(0,'defaultUicontrolBackgroundColor'))
    set(hObject,'BackgroundColor','white');
end


function edit1_Callback(hObject, eventdata, handles)
% hObject    handle to edit1 (see GCBO)
% eventdata  reserved - to be defined in a future version of MATLAB
% handles    structure with handles and user data (see GUIDATA)

% Hints: get(hObject,'String') returns contents of edit1 as text
%        str2double(get(hObject,'String')) returns contents of edit1 as a double


% --- Executes during object creation, after setting all properties.
function edit1_CreateFcn(hObject, eventdata, handles)
% hObject    handle to edit1 (see GCBO)
% eventdata  reserved - to be defined in a future version of MATLAB
% handles    empty - handles not created until after all CreateFcns called

% Hint: edit controls usually have a white background on Windows.
%       See ISPC and COMPUTER.
if ispc && isequal(get(hObject,'BackgroundColor'), get(0,'defaultUicontrolBackgroundColor'))
    set(hObject,'BackgroundColor','white');
end


% --- Executes on button press in pushbutton1.
function pushbutton1_Callback(hObject, eventdata, handles)
% hObject    handle to pushbutton1 (see GCBO)
% eventdata  reserved - to be defined in a future version of MATLAB
% handles    structure with handles and user data (see GUIDATA)
set(handles.edit2,'String', '');
set(handles.edit3,'String', '');
set(handles.edit4,'String', '');
set(handles.edit5,'String', '');
set(handles.edit6,'String', '');
set(handles.edit7,'String', '');
set(handles.edit8,'String', '');
set(handles.edit9,'String', '');
set(handles.edit10,'String', '');
set(handles.edit11,'String', '');
set(handles.edit12,'String', '');
set(handles.edit13,'String', '');
set(handles.edit14,'String', '');
set(handles.edit19,'String', '');
set(handles.edit21,'String', '');

%-------------------- loading data ----------------------------------------
%target_range_high = 140;
%target_range_low = 70;
%MA = 45; 
%cgm_open = open('C:\Users\Marics\Desktop\Mage_test6.xls');
%cgm_open = open('C:\Users\Marics\Desktop\Glu_Flow3.xls');

var1 = get(handles.edit15,'String');
target_range_high = str2num(var1);
var1 = get(handles.edit17,'String');
target_range_low = str2num(var1);
var1 = get(handles.edit18,'String');
MA = str2num(var1);
OP = get(handles.edit1,'String');
cgm_open = open(OP);

cgm_data = cgm_open.data; 
size_cgm_data = size(cgm_data);
orig_data_mage = cgm_data(:,1); 
size_orig_data_mage = size(orig_data_mage);
size_orig_data_mage = size_orig_data_mage(1,1);

cgm_data = cgm_open.data;
glucose_flow = cgm_data(:,1);
max_GF = max(glucose_flow);
min_GF = min(glucose_flow);
glucose_flow_x = cgm_data(:,2);
glucose_flow_x_size = size(glucose_flow_x);
glucose_flow_x_size = glucose_flow_x_size(1,1);

textdata = cgm_open.textdata;
GST1 = textdata(2,1);
GST2 = textdata(2,2);
GST1 = cellstr(GST1);
GST2 = cellstr(GST2);
GST =  strcat(GST1,'_',GST2);

GED1 = textdata(glucose_flow_x_size+1,1);
GED2 = textdata(glucose_flow_x_size+1,2);
GED1 = cellstr(GED1);
GED2 = cellstr(GED2);
GED =  strcat(GED1,'_',GED2);

%-------------------- loading data end ------------------------------------

% ------------------- Error checking --------------------------------------

if nargin==0
    set(handles.edit19,'String','Inputs: There are no inputs. ');
    error('Inputs: There are no inputs.')
end
if size_cgm_data(1,2) ~= 2
   set(handles.edit19,'String','Inputs: Data format is incorrect ');
   error('Inputs: Data format is incorrect.');
end
if size_cgm_data(1,1) < 100
    set(handles.edit19,'String','Inputs: Data must contains more than 100 element.');
    error('Inputs: Data must contain more than 100 elements.');
    %disp(error);
end
if max_GF > 500 
   set(handles.edit19,'String','Inputs: glucose values must be within 30-500 mg/dl.');
   error('Inputs: Glucose value is incorrect.');
end
if min_GF < 30 
   set(handles.edit19,'String','Inputs: glucose values must be within 30-500 mg/dl.');
   error('Inputs: Glucose value is incorrect.');
end
if MA > 200 
   set(handles.edit19,'String','Inputs: Meaningful excursion must be within 18-200 mg/dl.');
   error('Inputs: Amplitude value is incorrect.');
end
if MA < 18 
   set(handles.edit19,'String','Inputs: Meaningful excursion must be within 18-200 mg/dl.');
   error('Inputs: Amplitude value is incorrect.');
end
if target_range_high > 250 
   set(handles.edit19,'String','Inputs: Target range must be within 50-240 mg/dl .');
   error('Inputs: Amplitude value is incorrect.');
end
if target_range_low <  50 
   set(handles.edit19,'String','Inputs: Target range must be within 50-240 mg/dl .');
   error('Inputs: Amplitude value is incorrect.');
end

%-------------------- Error checking end ----------------------------------


%-------------------- Missing glucose restoration -------------------------
[glucose_flow_interp, size_index_glucose_flow_zero] = LININCODE(glucose_flow, glucose_flow_x);
cgm_data(:,1) = glucose_flow_interp;
cgm_data(:,2) = glucose_flow_x;
%cgm_open.data = cgm_data;
x_ax = linspace(1, glucose_flow_x_size,glucose_flow_x_size);
x_ax = x_ax/12;
%glucose_flow_x = x_ax;
figure(1)
plot(glucose_flow_x/12, target_range_high, 'r'); 
hold on 
plot(glucose_flow_x/12, target_range_low, 'r'); 
plot(glucose_flow_x/12, glucose_flow_interp, '--rs','LineWidth',2,...
                'MarkerEdgeColor','k',...
                'MarkerFaceColor','g',... 
                'MarkerSize',10);
            hold on 
ylabel('Glucose (mg/dL)')
xlabel('Time (hours)')
title('Glucose curve')
%axis([0 50 50 150])
 data = cgm_open.data;
 data(:,1)= glucose_flow_interp;
%-------------------- Missing glucose restoration  end --------------------

%----------------------- Date and Time evaluateing ------------------------
textdata = cgm_open.textdata;
size_textdata = size(textdata);
size_textdata = size_textdata(1,1);
find_tim_ind_H = 0; find_tim_ind = 0;
j = 1;
k = 1;
for i = 1:size_textdata
    time = char(textdata(i,2));
  find_tim = findstr(time, '0:00:00');
  if find_tim == 1
      find_tim_ind(j) = i; j = j+1; continue;     
  end
  
  find_tim = findstr(time, '0:01:00');
   if find_tim == 1
      find_tim_ind(j) = i; j = j+1; continue;
   end
  find_tim_H = findstr(time, '23:59:00');
  if find_tim_H == 1
      find_tim_ind_H(k) = i; k = k+1; continue;
  end
  
  find_tim = findstr(time, '0:02:00');
   if find_tim == 1
      find_tim_ind(j) = i; j = j+1; continue;
   end
  find_tim_H = findstr(time, '23:58:00');
  if find_tim_H == 1
      find_tim_ind_H(k) = i; k = k+1; continue;
  end
  if find_tim_H == 1
      find_tim_ind_H(k) = i; k = k+1; continue;
  end
  
  find_tim = findstr(time, '0:03:00');
   if find_tim == 1
      find_tim_ind(j) = i; j = j+1; continue;
   end
  find_tim_H = findstr(time, '23:57:00');
  if find_tim_H == 1
      find_tim_ind_H(k) = i; k = k+1; continue;
  end
  
  find_tim = findstr(time, '0:04:00');
   if find_tim == 1
      find_tim_ind(j) = i; j = j+1; continue;
   end
   find_tim_H = findstr(time, '23:56:00');
  if find_tim_H == 1
      find_tim_ind_H(k) = i; k = k+1; continue;
  end
   
  find_tim = findstr(time, '0:05:00');
   if find_tim == 1
      find_tim_ind(j) = i; j = j+1; continue;
   end
  find_tim_H = findstr(time, '23:55:00');
  if find_tim_H == 1
      find_tim_ind_H(k) = i; k = k+1; continue;
  end
end
%----------------------- Date and Time evaluateing end --------------------

%---------------------------- SD and Mean ---------------------------------
%data = cgm_open.data;
BG = data(:,1);
size_glu_flow = size(BG);
size_glu_flow = size_glu_flow(1,1); % size_glu_flow MEAN_BG SD_BG size_index_glucose_flow_zero
MEAN_BG = mean(BG);
SD_BG = std(BG);
%---------------------------- SD and Mean end -----------------------------

%--------------------------------- AUC ------------------------------------
glucose_flow = BG;

target_line_H(1:size_glu_flow) = target_range_high;
target_line_L(1:size_glu_flow) = target_range_low;

high_num = find(glucose_flow > target_range_high);
low_num = find(glucose_flow < target_range_low);

for i = 1 : size_glu_flow
   if    glucose_flow(i,1)   > target_range_high
         sensor_CGM_H(i) = glucose_flow(i,1);
   else  sensor_CGM_H(i) = target_range_high;
   end
   
end

sensor_CGM_H_Z = sensor_CGM_H - target_range_high;
sensor_CGM_H_Z(1) = 0;
sensor_CGM_H_Z(size_glu_flow) = 0;
zz = linspace(1, size_glu_flow, size_glu_flow);
area_sensor_CGM_H_Z = polyarea(sensor_CGM_H_Z,zz);
AUC_high = (area_sensor_CGM_H_Z/size_glu_flow);


for i = 1 : size_glu_flow  
   if    glucose_flow(i,1) < target_range_low
         sensor_CGM_L(i) = glucose_flow(i,1);
   else  sensor_CGM_L(i) = target_range_low;
   end   
end


sensor_CGM_L_Zero     = sensor_CGM_L - target_range_low;
sensor_CGM_L_Zero_abs = abs(sensor_CGM_L_Zero);
sensor_CGM_L_Zero_abs(1) = 0;
sensor_CGM_L_Zero_abs(size_glu_flow) = 0;
area_sensor_CGM_L_Zero_abs = polyarea(sensor_CGM_L_Zero_abs,zz);


AUC_low = (area_sensor_CGM_L_Zero_abs/size_glu_flow);
size_sCGM = size(glucose_flow);
size_sCGM = size_sCGM(1);

%------------------------------ AUC_end -----------------------------------
%------------------------------ Time_hipo/hiper ---------------------------

high_num = find(glucose_flow > target_range_high);
low_num = find(glucose_flow < target_range_low);

time_ind_glu_low = find(glucose_flow < target_range_low);
size_time_ind_glu_low = size(time_ind_glu_low);

time_ind_glu_high = find(glucose_flow > target_range_high);
size_time_ind_glu_high = size(time_ind_glu_high);

size_time_ind_glu_high = size_time_ind_glu_high(1);
size_time_ind_glu_low  = size_time_ind_glu_low(1);

percent_glu_high = size_time_ind_glu_high / size_sCGM;
percent_glu_low  = size_time_ind_glu_low / size_sCGM;
percent_glu_high = percent_glu_high*100;
percent_glu_low = percent_glu_low*100;

%---------------------------- Time_hipo/hiper_end -------------------------
%
%--------------------------------- CONGA ----------------------------------
CONGA_day = NaN;
size_find_tim_ind_H = size(find_tim_ind_H);
size_find_tim_ind_H = size_find_tim_ind_H(1,2);
size_find_tim_ind = size(find_tim_ind);
size_find_tim_ind = size_find_tim_ind(1,2);

if size_find_tim_ind_H > 0 && size_find_tim_ind > 0 && ...
       ( size_find_tim_ind_H >=2 && size_find_tim_ind_H >=2 || ... 
        find_tim_ind_H(1) > find_tim_ind(1) )
find_tim_ind_H(1) > find_tim_ind(1) ;
size_find_tim_ind_H = size(find_tim_ind_H);
size_find_tim_ind_H = size_find_tim_ind_H(2);
CONGA_interval_H = find_tim_ind_H(1,size_find_tim_ind_H);
CONGA_interval_L = find_tim_ind(1,1);
data_CONGA = data(CONGA_interval_L-1:CONGA_interval_H-1,:);
text_CONGA = textdata(CONGA_interval_L:CONGA_interval_H,:);
BG = data_CONGA(:,1);
m = 12;
size_BGC = size(BG);
size_BGC = size_BGC(1,1); CONGA_day = size_BGC/288;
CONGA_start_date(1) = text_CONGA (size_BGC,1);
CONGA_start_date(2) = text_CONGA (size_BGC,2);
CONGA_end_date(1) = text_CONGA (1,1);
CONGA_end_date(2) = text_CONGA (1,2);
CSS1 = cellstr(CONGA_start_date(1));
CSS2 = cellstr(CONGA_start_date(2));
CES1 = cellstr(CONGA_end_date(1));
CES2 = cellstr(CONGA_end_date(2));
CES =  strcat(CES1,'_',CES2);CSS = strcat(CSS1,'_',CSS2);
t = size_BGC;
x = 1;
for h = 1:CONGA_day
    if h < CONGA_day 
     for i = 1:1:288
       B(x,1) = BG(t);
       B(x,2) = BG(t-m);
       B(x,3) = data_CONGA(t,2);
       B(x,4) = data_CONGA(t-m,2);
       Dt(x) = B(x,1)-B(x,2); 
       t=t-1; x = x + 1;
     end
      continue;
    end
    if h == CONGA_day
     for i = 1:288-m
       B(x,1) = BG(t);
       B(x,2) = BG(t-m);
       B(x,3) = data_CONGA(t,2);
       B(x,4) = data_CONGA(t-m,2);
       Dt(x) = B(x,1)-B(x,2); 
       t = t-1; x = x + 1;
     end
      continue;
    end
  h = h+1;
end
size_Dt = size(Dt);
size_Dt = size_Dt(2);
D_Me = mean(Dt);
for i = 1:size_Dt
    Di(i) = power((Dt(i)- D_Me),2);
end
D = sum(Di);
CONGA = sqrt(D /(size_Dt));
%end
else
    CONGA = -1; CSS = -1; CES = -1;
end
%------------------------------- CONGA end --------------------------------

%--------------------------------- MODD -----------------------------------
if CONGA_day >= 2

data_MODD = data(CONGA_interval_L-1:CONGA_interval_H-1,:);
text_MODD = textdata(CONGA_interval_L:CONGA_interval_H,:);
BG = data_MODD(:,1);
size_BGC = size(BG);
size_BGC = size_BGC(1,1); MODD_day = size_BGC/288-1;
t = size_BGC+1;
k = 1;
for j = 1:MODD_day 
   for i = 1:288 
      A(k,1) = BG(t-i);
      A(k,2) = BG(t-i-288);
      A(k,3) = data_MODD(t-i,2);
      A(k,4) = data_MODD(t-i-288,2);
      BG_MODD(k) = A(k,1)-A(k,2);  
      k = k + 1;
   end
   j = j + 1; t = t-288; 
end

BG_MODD = abs(BG_MODD);
sum_bg_MODD = sum(BG_MODD);
MODD = (sum_bg_MODD /((MODD_day)*288));
else MODD = -1;
end

results = cell(2,10);
results{1,1}='AUC high';results{1,2}='AUC low';results{1,3}='GST';results{1,4}='GED';
results{1,5}='Percent_high';results{1,6}='Percent_low';results{1,7}='CONGA';
results{1,8}='MODD';results{1,9}='CES';results{1,10}='CSS';

results{2,1}=AUC_high;results{2,2}=AUC_low;results{2,3}=GST;results{2,4}=GED;
results{2,5}=percent_glu_high;results{2,6}=percent_glu_low;results{2,7}=CONGA;
results{2,8}=MODD;results{2,9}=CES;results{2,10}=CSS;

%----------------------------- MODD end -----------------------------------

%--------------------------------------------------------------------------
%----------------------------- MAGE ---------------------------------------
interp_data_mage = orig_data_mage;
size_interp_data_mage = size(interp_data_mage);
size_orig_data_mage = size_interp_data_mage(1,1);
cgm_data(:,3) = cgm_data(:,2);
cgm_data(:,2) = cgm_data(:,1);   


max_glu_abs = max(interp_data_mage);
min_glu_abs = min(interp_data_mage);
index_max_glu_abs = find(interp_data_mage == max_glu_abs);
index_min_glu_abs = find(interp_data_mage == min_glu_abs);
size_index_max_glu_abs = size(index_max_glu_abs);
size_index_max_glu_abs = size_index_max_glu_abs(1,1);
size_index_min_glu_abs = size(index_min_glu_abs);
size_index_min_glu_abs = size_index_min_glu_abs(1,1);
A = index_max_glu_abs(1,1);
start_index = 0;
if (max_glu_abs-min_glu_abs > MA) && ( max_glu_abs - interp_data_mage(1,1) <= MA &&... 
                                       interp_data_mage(1,1)- min_glu_abs  <= MA )  

 if index_max_glu_abs(1,1) < index_min_glu_abs(1,1)
        max_glu = max_glu_abs;
        index_glu_max = index_max_glu_abs(1,1);
    for i = 1:10
      if i == 1 || i == 3 || i == 5 || i == 7 || i == 9 
      glu_relMN = min(interp_data_mage(1:A)); 
      glu_relMN = glu_relMN(1,1);
      index_glu_relMN = find( interp_data_mage(1:A) == glu_relMN ); 
      if (max_glu - glu_relMN(1,1)) > MA
          start_index = index_glu_relMN; 
          start_index = start_index(1,1);
          A = start_index;
          max_glu = interp_data_mage(start_index);
      else
          if i == 1
              start_index = index_max_glu_abs; start_index = start_index(1,1);
              A = start_index; max_glu = interp_data_mage(start_index);break;
          end
          if i > 1
              start_index = index_glu_relMX(1,1); start_index = start_index(1,1);
              A = start_index;
              max_glu = interp_data_mage(start_index);break;
          end
      end
      end
      if i == 2 || i == 4 || i == 6 || i == 8 || i == 10 
      glu_relMX = max(interp_data_mage(1:A));
      glu_relMX = glu_relMX(1,1);
      index_glu_relMX = find( interp_data_mage(1:A) == glu_relMX ); 
      if  glu_relMX(1,1)- glu_relMN > MA
          start_index = index_glu_relMX(1,1); start_index = start_index(1,1);
          A = start_index;
          max_glu = interp_data_mage(start_index);
      else start_index = index_glu_relMN(1,1); start_index = start_index(1,1);
      A = start_index; break;
      end
      end
    end
    end
    A = index_min_glu_abs(1,1);
    if index_min_glu_abs(1,1) < index_max_glu_abs(1,1)
      min_glu = min_glu_abs;
        index_glu_min = index_min_glu_abs(1,1);
    for i = 1:10
      if i == 1 || i == 3 || i == 5 || i == 7 || i == 9 
      glu_relMX = max(interp_data_mage(1:A)); 
      glu_relMX = glu_relMX(1,1);
      index_glu_relMX = find( interp_data_mage(1:A) == glu_relMX ); 
      if (glu_relMX(1,1)-min_glu) > MA
          start_index = index_glu_relMX; start_index = start_index(1,1);A = start_index;
          max_glu = interp_data_mage(start_index);
      else
          if i == 1
              start_index = index_min_glu_abs; start_index = start_index(1,1);
              A = start_index; min_glu = interp_data_mage(start_index);break;
          end
          if i > 1
              start_index = index_glu_relMN(1,1); start_index = start_index(1,1);
              A = start_index;
              max_glu = interp_data_mage(start_index);break;
          end
      end
      end
      if i == 2 || i == 4 || i == 6 || i == 8 || i == 10 
      glu_relMN = min(interp_data_mage(1:A));
      glu_relMN = glu_relMN(1,1);
      index_glu_relMN = find( interp_data_mage(1:A) == glu_relMN ); 
      if  glu_relMX(1,1)- glu_relMN > MA
          start_index = index_glu_relMN(1,1); start_index = start_index(1,1);
          A = start_index;
          max_glu = interp_data_mage(start_index);
      else start_index = index_glu_relMX(1,1); start_index = start_index(1,1);
      A = start_index; break;
      end
      end
    end
    end
    
    cgm_data = cgm_data(start_index : size_interp_data_mage, :);
    interp_data_mage = interp_data_mage(start_index : size_interp_data_mage, :);
    size_orig_data_mage = size(interp_data_mage);
    size_orig_data_mage = size_orig_data_mage(1,1);
    size_interp_data_mage = size_orig_data_mage;
    cgm_data(:,3) = cgm_data(:,2);
    cgm_data(:,2) = cgm_data(:,1); 
    ind = linspace(1,size_orig_data_mage,size_orig_data_mage);
    ind = ind';
    cgm_data(:,3) = ind;
end
start_index_NonME = start_index;
%-------------------- symmetric nine point filter -------------------------
[smooth_CGM_data] = SNPF(interp_data_mage, size_orig_data_mage);           
%-------------------- symmetric nine point filter end ---------------------


%-------------------- fitting to the original CGM data --------------------
[corr_smooth,size_infl_index] = ...
FSCD(smooth_CGM_data,interp_data_mage,cgm_data,size_orig_data_mage);                                                 
%-------------------- fitting to the original CGM data end ----------------            

%--------------------------------------------------------------------------
%-------------------- significant excursions seletion ---------------------
%--------------------------------------------------------------------------

%-------------------- both side insignificant excursions deletion  --------
[corr1_smooth_1] = FIUE(corr_smooth,size_infl_index,MA);

[corr2_smooth,size_infl_index2] = IFS(corr1_smooth_1);


%..start....

first_MA_FIUE = find( abs(corr2_smooth(:,4)) > MA, 1, 'first');
index = corr2_smooth(first_MA_FIUE-1,3);
interp_data_mage_FIUE = interp_data_mage(1: corr2_smooth(first_MA_FIUE-1,3));
interp_data_mage = interp_data_mage_FIUE;

max_glu_abs = max(interp_data_mage);
min_glu_abs = min(interp_data_mage);
index_max_glu_abs = find(interp_data_mage == max_glu_abs);
index_min_glu_abs = find(interp_data_mage == min_glu_abs);
size_index_max_glu_abs = size(index_max_glu_abs);
size_index_max_glu_abs = size_index_max_glu_abs(1,1);
size_index_min_glu_abs = size(index_min_glu_abs);
size_index_min_glu_abs = size_index_min_glu_abs(1,1);

if size_index_min_glu_abs == 0
     index_max_glu_abs = 1;
end

A = index_max_glu_abs(1,1);
start_index = 0;
if (size_index_max_glu_abs > 0) && (size_index_min_glu_abs) > 0
    
if (max_glu_abs-min_glu_abs > MA) && ( max_glu_abs - interp_data_mage(1,1) <= MA &&... 
                                       interp_data_mage(1,1)- min_glu_abs  <= MA )  

 if index_max_glu_abs(1,1) < index_min_glu_abs(1,1)
        max_glu = max_glu_abs;
        index_glu_max = index_max_glu_abs(1,1);
    for i = 1:10
      if i == 1 || i == 3 || i == 5 || i == 7 || i == 9 
      glu_relMN = min(interp_data_mage(1:A)); 
      glu_relMN = glu_relMN(1,1);
      index_glu_relMN = find( interp_data_mage(1:A) == glu_relMN ); 
      if (max_glu - glu_relMN(1,1)) > MA
          start_index = index_glu_relMN; 
          start_index = start_index(1,1);
          A = start_index;
          max_glu = interp_data_mage(start_index);
      else
          if i == 1
              start_index = index_max_glu_abs; start_index = start_index(1,1);
              A = start_index; max_glu = interp_data_mage(start_index);break;
          end
          if i > 1
              start_index = index_glu_relMX(1,1); start_index = start_index(1,1);
              A = start_index;
              max_glu = interp_data_mage(start_index);break;
          end
      end
      end
      if i == 2 || i == 4 || i == 6 || i == 8 || i == 10 
      glu_relMX = max(interp_data_mage(1:A));
      glu_relMX = glu_relMX(1,1);
      index_glu_relMX = find( interp_data_mage(1:A) == glu_relMX ); 
      if  glu_relMX(1,1)- glu_relMN > MA
          start_index = index_glu_relMX(1,1); start_index = start_index(1,1);
          A = start_index;
          max_glu = interp_data_mage(start_index);
      else start_index = index_glu_relMN(1,1); start_index = start_index(1,1);
      A = start_index; break;
      end
      end
    end
    end
    A = index_min_glu_abs(1,1);
    if index_min_glu_abs(1,1) < index_max_glu_abs(1,1)
      min_glu = min_glu_abs;
        index_glu_min = index_min_glu_abs(1,1);
    for i = 1:10
      if i == 1 || i == 3 || i == 5 || i == 7 || i == 9 
      glu_relMX = max(interp_data_mage(1:A)); 
      glu_relMX = glu_relMX(1,1);
      index_glu_relMX = find( interp_data_mage(1:A) == glu_relMX ); 
      if (glu_relMX(1,1)-min_glu) > MA
          start_index = index_glu_relMX; start_index = start_index(1,1);A = start_index;
          max_glu = interp_data_mage(start_index);
      else
          if i == 1
              start_index = index_min_glu_abs; start_index = start_index(1,1);
              A = start_index; min_glu = interp_data_mage(start_index);break;
          end
          if i > 1
              start_index = index_glu_relMN(1,1); start_index = start_index(1,1);
              A = start_index;
              max_glu = interp_data_mage(start_index);break;
          end
      end
      end
      if i == 2 || i == 4 || i == 6 || i == 8 || i == 10 
      glu_relMN = min(interp_data_mage(1:A));
      glu_relMN = glu_relMN(1,1);
      index_glu_relMN = find( interp_data_mage(1:A) == glu_relMN ); 
      if  glu_relMX(1,1)- glu_relMN > MA
          start_index = index_glu_relMN(1,1); start_index = start_index(1,1);
          A = start_index;
          max_glu = interp_data_mage(start_index);
      else start_index = index_glu_relMX(1,1); start_index = start_index(1,1);
      A = start_index; break;
      end
      end
    end
    end
    
end
end
 start_index_be1ME = start_index;

 %....end....

index_nonfirst_start = find( corr1_smooth_1(:,2) == A, 1, 'first');
for z = 1:index_nonfirst_start
corr1_smooth_1(z,:) = corr1_smooth_1(index_nonfirst_start,:);
end

for h=1:4
   
[corr2_smooth,size_infl_index2] = IFS(corr1_smooth_1);

[corr3_smooth_1] = MADD(corr2_smooth,size_infl_index2,MA);
corr1_smooth_1 = corr3_smooth_1;
clearvars -except MA corr1_smooth_1 cgm_data interp_data_mage results hObject ... 
           eventdata handles varargin data_MODD text_MODD start_index ...
           start_index_NonME start_index_be1ME size_glu_flow ...
           MEAN_BG SD_BG size_index_glucose_flow_zero
end
%}
%-------------------- both side insignificant excursions deletion end -----

%------------------- insignificant excursions deletion  ------------------
for h=1:5 
[corr2_smooth,size_infl_index2] = IFS(corr1_smooth_1);
[corr3_smooth_1] = MADOO(corr2_smooth,size_infl_index2,MA);
 corr1_smooth_1 = corr3_smooth_1;
 clearvars -except MA corr1_smooth_1 cgm_data interp_data_mage results hObject ... 
           eventdata handles varargin data_MODD text_MODD start_index ....
           start_index_NonME start_index_be1ME size_glu_flow...
           MEAN_BG SD_BG size_index_glucose_flow_zero
end

%-------------------- insignificant excursions deletion end ---------------

%--------------------------------------------------------------------------
%-------------------- significant excursions seletion end -----------------
%--------------------------------------------------------------------------

%--------------------- end points fitting ---------------------------------

%%%%% interp_data_mage 

interp_data_mage = cgm_data(:,2);


corr1_smooth_1_end = corr1_smooth_1;
size_corr1_smooth_1_end =size(corr1_smooth_1_end);
size_corr1_smooth_1_end = size_corr1_smooth_1_end(1,1);
if corr1_smooth_1(2,3) > 0
    min_begin = min(interp_data_mage(1:corr1_smooth_1(2,2)));
    index_min = find(interp_data_mage == min_begin); 
    index_min = index_min(1,1);
    corr1_smooth_1_end(1,1) = min_begin;
    corr1_smooth_1_end(1,2) = index_min;
end
if corr1_smooth_1(2,3) < 0
    max_begin = max(interp_data_mage(1:corr1_smooth_1(2,2)));
    index_max = find(interp_data_mage == max_begin); 
    index_max = index_max(1,1);
    corr1_smooth_1_end(1,1) = max_begin;
    corr1_smooth_1_end(1,2) = index_max;
end


sizeE =size_corr1_smooth_1_end;
A = corr1_smooth_1 ;

%%%%% interp_data_mage 

interp_data_mage = cgm_data(:,2);

Glu = interp_data_mage;
aA = A(sizeE-2,2); bA = A(sizeE-1,2);
min_end = min(Glu(aA:bA));
max_end = max(Glu(aA:bA));
index_min_end = find(Glu == min_end,1,'last'); 
index_min_end = index_min_end(1,1);
index_max_end = find(Glu == max_end,1,'last'); 
index_max_end = index_max_end(1,1);

if A(sizeE-1,3) > 0 
    if max_end - A(sizeE-2,1) > MA   %>=
    corr1_smooth_1_end(sizeE,1) = max_end;
    corr1_smooth_1_end(sizeE,2) = index_max_end;
    corr1_smooth_1_end(sizeE-1,:) = corr1_smooth_1_end(sizeE,:);
    end 
    if max_end - A(sizeE-2,1) <= MA   %<
    corr1_smooth_1_end(sizeE,1) = min_end;
    corr1_smooth_1_end(sizeE,2) = index_min_end;
    corr1_smooth_1_end(sizeE-1,:) = corr1_smooth_1_end(sizeE,:);
    corr1_smooth_1_end(sizeE-2,:) = corr1_smooth_1_end(sizeE,:);
    end
end

if A(sizeE-1,3) < 0 
    if A(sizeE-2,1) - min_end > MA
    corr1_smooth_1_end(sizeE,1) = min_end;
    corr1_smooth_1_end(sizeE,2) = index_min_end;
    corr1_smooth_1_end(sizeE-1,:) = corr1_smooth_1_end(sizeE,:);
    end 
    if A(sizeE-2,1)- min_end <= MA
    corr1_smooth_1_end(sizeE,1) = max_end;
    corr1_smooth_1_end(sizeE,2) = index_max_end;
    corr1_smooth_1_end(sizeE-1,:) = corr1_smooth_1_end(sizeE,:);
    corr1_smooth_1_end(sizeE-2,:) = corr1_smooth_1_end(sizeE,:);
    end
end

size_corr_smooth_end = size(corr1_smooth_1_end);
size_corr_smooth_end = size_corr_smooth_end(1,1);
j=1;
for i=1:size_corr_smooth_end-1
    if corr1_smooth_1_end(i,2) ~= corr1_smooth_1_end(i+1,2)
    corr_smooth_end(i,:) = corr1_smooth_1_end(i,:);
    end
    if corr1_smooth_1_end(i,2) == corr1_smooth_1_end(i+1,2)
       corr_smooth_end(i,:) = corr1_smooth_1_end(i,:);
       break
    end
end
size_corr_smooth_end = size(corr_smooth_end);
size_corr_smooth_end = size_corr_smooth_end(1,1);

for i=2:size_corr_smooth_end
    corr_smooth_end(i,3) = corr_smooth_end(i,1)-corr_smooth_end(i-1,1);
end

y1=1; y2=1;
MAGE_p = 0; MAGE_n = 0;
for i = 1: size_corr_smooth_end
    if corr_smooth_end(i,3) > 0
    MAGE_p(y1) = corr_smooth_end(i,3); y1=y1+1;
    end
    if corr_smooth_end(i,3) < 0
    MAGE_n(y2) = corr_smooth_end(i,3); y2=y2+1;
    end
end
mean_MAGE_p = 0;
mean_MAGE_n = 0;

 SMP = sum(MAGE_p); AMN = abs(MAGE_n);
 AMN = sum(AMN);

if SMP > 0 &&  AMN > 0 
       mean_MAGE_n = mean(MAGE_n);
       mean_MAGE_p = mean(MAGE_p);
       Ex_num = size_corr_smooth_end-1;       
else mean_MAGE_p = 0;
     mean_MAGE_n = 0;
     Ex_num = 0;
end
%--------------------------------- end points fitting end -----------------
%--------------------- final test of MA and infl. points ------------------
 
if size_corr1_smooth_1_end >=5
    for i=2:size_corr1_smooth_1_end-2
        if corr1_smooth_1(i,4) + corr1_smooth_1(i+1,4) ~= 0;
         Ex_num = -1;
         mean_MAGE_p = -1;
         mean_MAGE_n = -1;
         set(handles.edit19,'String','Visual analysis should be performed!');
        end
    end
    for i = 2:size_corr_smooth_end
        if abs(corr_smooth_end(i,3)) <= MA
         Ex_num = -1;
         mean_MAGE_p = -1;
         mean_MAGE_n = -1;
         set(handles.edit19,'String','Visual analysis should be performed!');
        end       
    end
end

%------------------ final test of MA and infl. points  end ----------------
%----------------------------------- MAGE end -----------------------------
mageAVG = (abs(mean_MAGE_n)+mean_MAGE_p)/2;
time_CGM = size_glu_flow /12;
str_time = num2str(time_CGM);
set(handles.edit2,'String',results{2,9});
set(handles.edit3,'String',results{2,10});
set(handles.edit5,'String', num2str( sprintf('%.1f', results{2,7} )));
set(handles.edit6,'String', num2str( sprintf('%.1f', results{2,8} )));
set(handles.edit14,'String', results{2,3});
set(handles.edit13,'String', results{2,4});
set(handles.edit11,'String', num2str( sprintf('%.1f', results{2,1} )));
set(handles.edit12,'String', num2str( sprintf('%.1f', results{2,2} )));
set(handles.edit9,'String',  num2str( sprintf('%.1f', results{2,5} )));
set(handles.edit10,'String', num2str( sprintf('%.1f', results{2,6} )));
set(handles.edit7,'String',  num2str( sprintf('%.1f', mean_MAGE_p)));
set(handles.edit8,'String',  num2str( sprintf('%.1f', mean_MAGE_n)));
set(handles.edit4,'String',  num2str( Ex_num));
set(handles.edit21,'String', num2str( sprintf('%.1f', mageAVG)));
set(handles.edit22,'String', num2str( sprintf('%.1f', MEAN_BG )));

str_num = num2str( size_glu_flow);
strs = {str_num, '(', str_time, ')'};  
strs_spaces = [strs{1} sprintf(' %s', strs{2:end})];
set(handles.edit23,'String', strs_spaces);
%set(handles.edit23,'String', num2str( size_glu_flow));

set(handles.edit24,'String', num2str( size_index_glucose_flow_zero ));
set(handles.edit25,'String', num2str( sprintf('%.1f', SD_BG )));


if SMP > 0 &&  AMN > 0      

if start_index_NonME > 0 && start_index == 0
    start_index = start_index_NonME;
end
if start_index_be1ME > 0 
    start_index = 0;
end
    
figure(2)
      if start_index > 0
       corr1_smooth_1_end(:,2) = corr1_smooth_1_end(:,2) + (start_index-1);
      end
       plot((corr1_smooth_1_end(:,2)/12), corr1_smooth_1_end(:,1), '--rs','LineWidth',2,... 
                'MarkerEdgeColor','k',...
                'MarkerFaceColor','g',... 
                'MarkerSize',10);  
ylabel('Glucose (mg/dL)')
xlabel('Time (hours)')
title('MAGE curve')
%axis([0 50 50 150])
end
%--------------------- end point fitting end ------------------------------
%----------------------------- MAGE end -----------------------------------
%}
%----------------------------- Code end -----------------------------------
%--------------------------------------------------------------------------

function edit15_Callback(hObject, eventdata, handles)
% hObject    handle to edit15 (see GCBO)
% eventdata  reserved - to be defined in a future version of MATLAB
% handles    structure with handles and user data (see GUIDATA)

% Hints: get(hObject,'String') returns contents of edit15 as text
%        str2double(get(hObject,'String')) returns contents of edit15 as a double


% --- Executes during object creation, after setting all properties.
function edit15_CreateFcn(hObject, eventdata, handles)
% hObject    handle to edit15 (see GCBO)
% eventdata  reserved - to be defined in a future version of MATLAB
% handles    empty - handles not created until after all CreateFcns called

% Hint: edit controls usually have a white background on Windows.
%       See ISPC and COMPUTER.
if ispc && isequal(get(hObject,'BackgroundColor'), get(0,'defaultUicontrolBackgroundColor'))
    set(hObject,'BackgroundColor','white');
end


function edit17_Callback(hObject, eventdata, handles)
% hObject    handle to edit17 (see GCBO)
% eventdata  reserved - to be defined in a future version of MATLAB
% handles    structure with handles and user data (see GUIDATA)

% Hints: get(hObject,'String') returns contents of edit17 as text
%        str2double(get(hObject,'String')) returns contents of edit17 as a double


% --- Executes during object creation, after setting all properties.
function edit17_CreateFcn(hObject, eventdata, handles)
% hObject    handle to edit17 (see GCBO)
% eventdata  reserved - to be defined in a future version of MATLAB
% handles    empty - handles not created until after all CreateFcns called

% Hint: edit controls usually have a white background on Windows.
%       See ISPC and COMPUTER.
if ispc && isequal(get(hObject,'BackgroundColor'), get(0,'defaultUicontrolBackgroundColor'))
    set(hObject,'BackgroundColor','white');
end


function edit18_Callback(hObject, eventdata, handles)
% hObject    handle to edit18 (see GCBO)
% eventdata  reserved - to be defined in a future version of MATLAB
% handles    structure with handles and user data (see GUIDATA)

% Hints: get(hObject,'String') returns contents of edit18 as text
%        str2double(get(hObject,'String')) returns contents of edit18 as a double


% --- Executes during object creation, after setting all properties.
function edit18_CreateFcn(hObject, eventdata, handles)
% hObject    handle to edit18 (see GCBO)
% eventdata  reserved - to be defined in a future version of MATLAB
% handles    empty - handles not created until after all CreateFcns called

% Hint: edit controls usually have a white background on Windows.
%       See ISPC and COMPUTER.
if ispc && isequal(get(hObject,'BackgroundColor'), get(0,'defaultUicontrolBackgroundColor'))
    set(hObject,'BackgroundColor','white');
end


function edit13_Callback(hObject, eventdata, handles)
% hObject    handle to edit13 (see GCBO)
% eventdata  reserved - to be defined in a future version of MATLAB
% handles    structure with handles and user data (see GUIDATA)

% Hints: get(hObject,'String') returns contents of edit13 as text
%        str2double(get(hObject,'String')) returns contents of edit13 as a double


% --- Executes during object creation, after setting all properties.
function edit13_CreateFcn(hObject, eventdata, handles)
% hObject    handle to edit13 (see GCBO)
% eventdata  reserved - to be defined in a future version of MATLAB
% handles    empty - handles not created until after all CreateFcns called

% Hint: edit controls usually have a white background on Windows.
%       See ISPC and COMPUTER.
if ispc && isequal(get(hObject,'BackgroundColor'), get(0,'defaultUicontrolBackgroundColor'))
    set(hObject,'BackgroundColor','white');
end


function edit12_Callback(hObject, eventdata, handles)
% hObject    handle to edit12 (see GCBO)
% eventdata  reserved - to be defined in a future version of MATLAB
% handles    structure with handles and user data (see GUIDATA)

% Hints: get(hObject,'String') returns contents of edit12 as text
%        str2double(get(hObject,'String')) returns contents of edit12 as a double


% --- Executes during object creation, after setting all properties.
function edit12_CreateFcn(hObject, eventdata, handles)
% hObject    handle to edit12 (see GCBO)
% eventdata  reserved - to be defined in a future version of MATLAB
% handles    empty - handles not created until after all CreateFcns called

% Hint: edit controls usually have a white background on Windows.
%       See ISPC and COMPUTER.
if ispc && isequal(get(hObject,'BackgroundColor'), get(0,'defaultUicontrolBackgroundColor'))
    set(hObject,'BackgroundColor','white');
end


function edit10_Callback(hObject, eventdata, handles)
% hObject    handle to edit10 (see GCBO)
% eventdata  reserved - to be defined in a future version of MATLAB
% handles    structure with handles and user data (see GUIDATA)

% Hints: get(hObject,'String') returns contents of edit10 as text
%        str2double(get(hObject,'String')) returns contents of edit10 as a double


% --- Executes during object creation, after setting all properties.
function edit10_CreateFcn(hObject, eventdata, handles)
% hObject    handle to edit10 (see GCBO)
% eventdata  reserved - to be defined in a future version of MATLAB
% handles    empty - handles not created until after all CreateFcns called

% Hint: edit controls usually have a white background on Windows.
%       See ISPC and COMPUTER.
if ispc && isequal(get(hObject,'BackgroundColor'), get(0,'defaultUicontrolBackgroundColor'))
    set(hObject,'BackgroundColor','white');
end


function edit8_Callback(hObject, eventdata, handles)
% hObject    handle to edit8 (see GCBO)
% eventdata  reserved - to be defined in a future version of MATLAB
% handles    structure with handles and user data (see GUIDATA)

% Hints: get(hObject,'String') returns contents of edit8 as text
%        str2double(get(hObject,'String')) returns contents of edit8 as a double


% --- Executes during object creation, after setting all properties.
function edit8_CreateFcn(hObject, eventdata, handles)
% hObject    handle to edit8 (see GCBO)
% eventdata  reserved - to be defined in a future version of MATLAB
% handles    empty - handles not created until after all CreateFcns called

% Hint: edit controls usually have a white background on Windows.
%       See ISPC and COMPUTER.
if ispc && isequal(get(hObject,'BackgroundColor'), get(0,'defaultUicontrolBackgroundColor'))
    set(hObject,'BackgroundColor','white');
end


function edit14_Callback(hObject, eventdata, handles)
% hObject    handle to edit14 (see GCBO)
% eventdata  reserved - to be defined in a future version of MATLAB
% handles    structure with handles and user data (see GUIDATA)

% Hints: get(hObject,'String') returns contents of edit14 as text
%        str2double(get(hObject,'String')) returns contents of edit14 as a double


% --- Executes during object creation, after setting all properties.
function edit14_CreateFcn(hObject, eventdata, handles)
% hObject    handle to edit14 (see GCBO)
% eventdata  reserved - to be defined in a future version of MATLAB
% handles    empty - handles not created until after all CreateFcns called

% Hint: edit controls usually have a white background on Windows.
%       See ISPC and COMPUTER.
if ispc && isequal(get(hObject,'BackgroundColor'), get(0,'defaultUicontrolBackgroundColor'))
    set(hObject,'BackgroundColor','white');
end


function edit11_Callback(hObject, eventdata, handles)
% hObject    handle to edit11 (see GCBO)
% eventdata  reserved - to be defined in a future version of MATLAB
% handles    structure with handles and user data (see GUIDATA)

% Hints: get(hObject,'String') returns contents of edit11 as text
%        str2double(get(hObject,'String')) returns contents of edit11 as a double


% --- Executes during object creation, after setting all properties.
function edit11_CreateFcn(hObject, eventdata, handles)
% hObject    handle to edit11 (see GCBO)
% eventdata  reserved - to be defined in a future version of MATLAB
% handles    empty - handles not created until after all CreateFcns called

% Hint: edit controls usually have a white background on Windows.
%       See ISPC and COMPUTER.
if ispc && isequal(get(hObject,'BackgroundColor'), get(0,'defaultUicontrolBackgroundColor'))
    set(hObject,'BackgroundColor','white');
end


function edit9_Callback(hObject, eventdata, handles)
% hObject    handle to edit9 (see GCBO)
% eventdata  reserved - to be defined in a future version of MATLAB
% handles    structure with handles and user data (see GUIDATA)

% Hints: get(hObject,'String') returns contents of edit9 as text
%        str2double(get(hObject,'String')) returns contents of edit9 as a double


% --- Executes during object creation, after setting all properties.
function edit9_CreateFcn(hObject, eventdata, handles)
% hObject    handle to edit9 (see GCBO)
% eventdata  reserved - to be defined in a future version of MATLAB
% handles    empty - handles not created until after all CreateFcns called

% Hint: edit controls usually have a white background on Windows.
%       See ISPC and COMPUTER.
if ispc && isequal(get(hObject,'BackgroundColor'), get(0,'defaultUicontrolBackgroundColor'))
    set(hObject,'BackgroundColor','white');
end


function edit7_Callback(hObject, eventdata, handles)
% hObject    handle to edit7 (see GCBO)
% eventdata  reserved - to be defined in a future version of MATLAB
% handles    structure with handles and user data (see GUIDATA)

% Hints: get(hObject,'String') returns contents of edit7 as text
%        str2double(get(hObject,'String')) returns contents of edit7 as a double


% --- Executes during object creation, after setting all properties.
function edit7_CreateFcn(hObject, eventdata, handles)
% hObject    handle to edit7 (see GCBO)
% eventdata  reserved - to be defined in a future version of MATLAB
% handles    empty - handles not created until after all CreateFcns called

% Hint: edit controls usually have a white background on Windows.
%       See ISPC and COMPUTER.
if ispc && isequal(get(hObject,'BackgroundColor'), get(0,'defaultUicontrolBackgroundColor'))
    set(hObject,'BackgroundColor','white');
end


function edit4_Callback(hObject, eventdata, handles)
% hObject    handle to edit4 (see GCBO)
% eventdata  reserved - to be defined in a future version of MATLAB
% handles    structure with handles and user data (see GUIDATA)

% Hints: get(hObject,'String') returns contents of edit4 as text
%        str2double(get(hObject,'String')) returns contents of edit4 as a double


% --- Executes during object creation, after setting all properties.
function edit4_CreateFcn(hObject, eventdata, handles)
% hObject    handle to edit4 (see GCBO)
% eventdata  reserved - to be defined in a future version of MATLAB
% handles    empty - handles not created until after all CreateFcns called

% Hint: edit controls usually have a white background on Windows.
%       See ISPC and COMPUTER.
if ispc && isequal(get(hObject,'BackgroundColor'), get(0,'defaultUicontrolBackgroundColor'))
    set(hObject,'BackgroundColor','white');
end


function edit21_Callback(hObject, eventdata, handles)
% hObject    handle to edit21 (see GCBO)
% eventdata  reserved - to be defined in a future version of MATLAB
% handles    structure with handles and user data (see GUIDATA)

% Hints: get(hObject,'String') returns contents of edit21 as text
%        str2double(get(hObject,'String')) returns contents of edit21 as a double


% --- Executes during object creation, after setting all properties.
function edit21_CreateFcn(hObject, eventdata, handles)
% hObject    handle to edit21 (see GCBO)
% eventdata  reserved - to be defined in a future version of MATLAB
% handles    empty - handles not created until after all CreateFcns called

% Hint: edit controls usually have a white background on Windows.
%       See ISPC and COMPUTER.
if ispc && isequal(get(hObject,'BackgroundColor'), get(0,'defaultUicontrolBackgroundColor'))
    set(hObject,'BackgroundColor','white');
end


function edit5_Callback(hObject, eventdata, handles)
% hObject    handle to edit5 (see GCBO)
% eventdata  reserved - to be defined in a future version of MATLAB
% handles    structure with handles and user data (see GUIDATA)

% Hints: get(hObject,'String') returns contents of edit5 as text
%        str2double(get(hObject,'String')) returns contents of edit5 as a double


% --- Executes during object creation, after setting all properties.
function edit5_CreateFcn(hObject, eventdata, handles)
% hObject    handle to edit5 (see GCBO)
% eventdata  reserved - to be defined in a future version of MATLAB
% handles    empty - handles not created until after all CreateFcns called

% Hint: edit controls usually have a white background on Windows.
%       See ISPC and COMPUTER.
if ispc && isequal(get(hObject,'BackgroundColor'), get(0,'defaultUicontrolBackgroundColor'))
    set(hObject,'BackgroundColor','white');
end


function edit6_Callback(hObject, eventdata, handles)
% hObject    handle to edit6 (see GCBO)
% eventdata  reserved - to be defined in a future version of MATLAB
% handles    structure with handles and user data (see GUIDATA)

% Hints: get(hObject,'String') returns contents of edit6 as text
%        str2double(get(hObject,'String')) returns contents of edit6 as a double


% --- Executes during object creation, after setting all properties.
function edit6_CreateFcn(hObject, eventdata, handles)
% hObject    handle to edit6 (see GCBO)
% eventdata  reserved - to be defined in a future version of MATLAB
% handles    empty - handles not created until after all CreateFcns called

% Hint: edit controls usually have a white background on Windows.
%       See ISPC and COMPUTER.
if ispc && isequal(get(hObject,'BackgroundColor'), get(0,'defaultUicontrolBackgroundColor'))
    set(hObject,'BackgroundColor','white');
end


function edit3_Callback(hObject, eventdata, handles)
% hObject    handle to edit3 (see GCBO)
% eventdata  reserved - to be defined in a future version of MATLAB
% handles    structure with handles and user data (see GUIDATA)

% Hints: get(hObject,'String') returns contents of edit3 as text
%        str2double(get(hObject,'String')) returns contents of edit3 as a double


% --- Executes during object creation, after setting all properties.
function edit3_CreateFcn(hObject, eventdata, handles)
% hObject    handle to edit3 (see GCBO)
% eventdata  reserved - to be defined in a future version of MATLAB
% handles    empty - handles not created until after all CreateFcns called

% Hint: edit controls usually have a white background on Windows.
%       See ISPC and COMPUTER.
if ispc && isequal(get(hObject,'BackgroundColor'), get(0,'defaultUicontrolBackgroundColor'))
    set(hObject,'BackgroundColor','white');
end


function edit2_Callback(hObject, eventdata, handles)
% hObject    handle to edit2 (see GCBO)
% eventdata  reserved - to be defined in a future version of MATLAB
% handles    structure with handles and user data (see GUIDATA)

% Hints: get(hObject,'String') returns contents of edit2 as text
%        str2double(get(hObject,'String')) returns contents of edit2 as a double


% --- Executes during object creation, after setting all properties.
function edit2_CreateFcn(hObject, eventdata, handles)
% hObject    handle to edit2 (see GCBO)
% eventdata  reserved - to be defined in a future version of MATLAB
% handles    empty - handles not created until after all CreateFcns called

% Hint: edit controls usually have a white background on Windows.
%       See ISPC and COMPUTER.
if ispc && isequal(get(hObject,'BackgroundColor'), get(0,'defaultUicontrolBackgroundColor'))
    set(hObject,'BackgroundColor','white');
end


function edit22_Callback(hObject, eventdata, handles)
% hObject    handle to edit22 (see GCBO)
% eventdata  reserved - to be defined in a future version of MATLAB
% handles    structure with handles and user data (see GUIDATA)

% Hints: get(hObject,'String') returns contents of edit22 as text
%        str2double(get(hObject,'String')) returns contents of edit22 as a double


% --- Executes during object creation, after setting all properties.
function edit22_CreateFcn(hObject, eventdata, handles)
% hObject    handle to edit22 (see GCBO)
% eventdata  reserved - to be defined in a future version of MATLAB
% handles    empty - handles not created until after all CreateFcns called

% Hint: edit controls usually have a white background on Windows.
%       See ISPC and COMPUTER.
if ispc && isequal(get(hObject,'BackgroundColor'), get(0,'defaultUicontrolBackgroundColor'))
    set(hObject,'BackgroundColor','white');
end


function edit23_Callback(hObject, eventdata, handles)
% hObject    handle to edit23 (see GCBO)
% eventdata  reserved - to be defined in a future version of MATLAB
% handles    structure with handles and user data (see GUIDATA)

% Hints: get(hObject,'String') returns contents of edit23 as text
%        str2double(get(hObject,'String')) returns contents of edit23 as a double


% --- Executes during object creation, after setting all properties.
function edit23_CreateFcn(hObject, eventdata, handles)
% hObject    handle to edit23 (see GCBO)
% eventdata  reserved - to be defined in a future version of MATLAB
% handles    empty - handles not created until after all CreateFcns called

% Hint: edit controls usually have a white background on Windows.
%       See ISPC and COMPUTER.
if ispc && isequal(get(hObject,'BackgroundColor'), get(0,'defaultUicontrolBackgroundColor'))
    set(hObject,'BackgroundColor','white');
end


function edit24_Callback(hObject, eventdata, handles)
% hObject    handle to edit24 (see GCBO)
% eventdata  reserved - to be defined in a future version of MATLAB
% handles    structure with handles and user data (see GUIDATA)

% Hints: get(hObject,'String') returns contents of edit24 as text
%        str2double(get(hObject,'String')) returns contents of edit24 as a double


% --- Executes during object creation, after setting all properties.
function edit24_CreateFcn(hObject, eventdata, handles)
% hObject    handle to edit24 (see GCBO)
% eventdata  reserved - to be defined in a future version of MATLAB
% handles    empty - handles not created until after all CreateFcns called

% Hint: edit controls usually have a white background on Windows.
%       See ISPC and COMPUTER.
if ispc && isequal(get(hObject,'BackgroundColor'), get(0,'defaultUicontrolBackgroundColor'))
    set(hObject,'BackgroundColor','white');
end


function edit25_Callback(hObject, eventdata, handles)
% hObject    handle to edit25 (see GCBO)
% eventdata  reserved - to be defined in a future version of MATLAB
% handles    structure with handles and user data (see GUIDATA)

% Hints: get(hObject,'String') returns contents of edit25 as text
%        str2double(get(hObject,'String')) returns contents of edit25 as a double


% --- Executes during object creation, after setting all properties.
function edit25_CreateFcn(hObject, eventdata, handles)
% hObject    handle to edit25 (see GCBO)
% eventdata  reserved - to be defined in a future version of MATLAB
% handles    empty - handles not created until after all CreateFcns called

% Hint: edit controls usually have a white background on Windows.
%       See ISPC and COMPUTER.
if ispc && isequal(get(hObject,'BackgroundColor'), get(0,'defaultUicontrolBackgroundColor'))
    set(hObject,'BackgroundColor','white');
end
