# Supplementary material for: Evaluation of an open access software for calculating glucose variability parameters of a continuous glucose monitoring system applied at pediatric intensive care unit
Source: Biomed Eng Online. 2015 Apr 24;14:37. doi: 10.1186/s12938-015-0035-3 (PMC4416329; doi:10.1186/s12938-015-0035-3)
Supplement: Additional file 1: — Contains the full source code of the GVAP (GlyVar_Script.zip - http://sourceforge.net/projects/glyvariab/files/?source=navbar ). [file 12938_2015_35_MOESM1_ESM.zip › IFS.m]

function [corr2_smooth,size_infl_index2] = IFS(corr1_smooth_1)

% Summary of this function 
% IFS - Inflection Point Selection
% 
% IFS identifies the new turning points after the elimination of the uncountable turning points.


corr2_smooth_2(:,1) = corr1_smooth_1(:,1); 
corr2_smooth_2(:,2) = corr1_smooth_1(:,2); 
size_corr2_smooth_2 = size(corr2_smooth_2);
size_corr2_smooth_2 = size_corr2_smooth_2(1,1)-1;
corr2_smooth_2_Diff = diff(corr2_smooth_2(:,1));

for i = 1 : size_corr2_smooth_2
    if corr2_smooth_2_Diff(i,1) >= 0
       corr2_smooth_2_Diff(i,2) = 1;
    end   
    if corr2_smooth_2_Diff(i,1) == 0 && i > 1 %&& i > 1
       corr2_smooth_2_Diff(i,2) = corr2_smooth_2_Diff(i-1,2) ;
    end    
    if corr2_smooth_2_Diff(i,1) < 0
       corr2_smooth_2_Diff(i,2) = -1;
    end
end

corr2_smooth_2_Diff_2 = diff(corr2_smooth_2_Diff(:,2));
corr2_smooth_2_Diff(:,3) = 0;
for i = 1 : size_corr2_smooth_2-1
    if corr2_smooth_2_Diff_2(i) ~= 0
       corr2_smooth_2_Diff(i+1,3) = 1;
    end
end

 infl_index2 = find(corr2_smooth_2_Diff(:,3));
 size_infl_index2 = size(infl_index2);
 size_infl_index2 = size_infl_index2(1,1);
 corr2_smooth(size_infl_index2 + 2 ,2) = 0;
 
 for i = 1:size_infl_index2
     corr2_smooth(i+1,2)= infl_index2(i);
 end
 corr2_smooth(1,2) = 1;
 corr2_smooth(size_infl_index2+2,2) = size_corr2_smooth_2;
 
 
 for i = 1:size_infl_index2+2
     corr2_smooth(i,1) = corr2_smooth_2(corr2_smooth(i,2)); 
 end
 
 for i = 1:size_infl_index2
     corr2_smooth(i+1,3) = corr2_smooth_2(infl_index2(i),2); 
 end
 corr2_smooth(1,3) = 1; 
 corr2_smooth(size_infl_index2+2,1) = corr2_smooth_2(size_corr2_smooth_2+1,1);
 corr2_smooth(size_infl_index2+2,2) = 0;
 corr2_smooth(size_infl_index2+2,3) = corr2_smooth_2(size_corr2_smooth_2+1,2);
 
 diff_corr2_smooth = diff(corr2_smooth(:,1));
 corr2_smooth(2:size_infl_index2+2,4) = diff_corr2_smooth;
%{
 figure(222)
 plot(corr2_smooth(:,3), corr2_smooth(:,1), '--rs','LineWidth',2,...
                'MarkerEdgeColor','m',...
                'MarkerFaceColor','k',...
                'MarkerSize',10);
 %}
end
