# Supplementary material for: Evaluation of an open access software for calculating glucose variability parameters of a continuous glucose monitoring system applied at pediatric intensive care unit
Source: Biomed Eng Online. 2015 Apr 24;14:37. doi: 10.1186/s12938-015-0035-3 (PMC4416329; doi:10.1186/s12938-015-0035-3)
Supplement: Additional file 1: — Contains the full source code of the GVAP (GlyVar_Script.zip - http://sourceforge.net/projects/glyvariab/files/?source=navbar ). [file 12938_2015_35_MOESM1_ESM.zip › LININCODE.m]

function [glucose_flow_interp, size_index_glucose_flow_zero] = LININCODE(glucose_flow, glucose_flow_x)

%Summary of this function
%LININCODE - LINear INterpolation CODE
%Calculate the missing glucose values.
%Method: Linear interpolation.
%The glucose flow should contains the first and the last glucose concentrations.


Y = glucose_flow(1:5);
x = glucose_flow_x(1:5);
size_glucose_flow = size(glucose_flow);
size_glucose_flow = size_glucose_flow(1,1);

for i=1:size_glucose_flow
    glucose_flow(i,1);
    if glucose_flow(i,1) > 1
        glucose_flow_zero(i,1) = glucose_flow(i,1);
        glucose_flow_binary(i,1) = 1;
    end
    if glucose_flow(i,1) < 1
        glucose_flow_zero(i,1) = 0;
        glucose_flow_binary(i,1) = 0;
    end
end

index_glucose_flow_zero = find(glucose_flow_zero == 0); 
size_index_glucose_flow_zero = size(index_glucose_flow_zero);
size_index_glucose_flow_zero = size_index_glucose_flow_zero(1,1);
glucose_flow_interp = glucose_flow;
k = 0;
z = 0;
jj = 1;
for  j = 1 : size_glucose_flow
    
    indexZnZ = 0;
    indexZZ  = 0;
    if glucose_flow_binary(jj,1) == 0 &&...
       glucose_flow_binary(jj+1,1) ~= 0
          Y2 = [glucose_flow(jj-1,1),glucose_flow(jj+1,1)];
          x2 = [glucose_flow_x(jj-1,1),glucose_flow_x(jj+1,1)];
          xi = [glucose_flow_x(jj,1)];
          glucose_flow_interp(jj,1) = interp1(x2,Y2,xi, 'linear');
          indexZnZ = 1;
          indexZZ  = 0;
    end
    z = jj;
    if  glucose_flow_binary(z,1) == 0 &&...
        glucose_flow_binary(z+1,1) == 0
        indexZZ  = 1;
        indexZnZ  = 0;
        f = 1;
      for k = 1:20 
         if glucose_flow_binary(z,1) == 0 &&...
            glucose_flow_binary(z+1,1) == 0
         
         f = f +1;
         z = z + 1;
         else
             break;
         end
      end
          Y2 = [glucose_flow(z-f,1),glucose_flow(z+1,1)]; % f-1
          x2 = [glucose_flow_x(z-f+1,1),glucose_flow_x(z,1)]; 
          xi = [glucose_flow_x(z-f+1 : z)];
          interp = interp1(x2,Y2,xi, 'linear');
          zz =z;
      for ii = 1:f
          glucose_flow_interp(zz-f+1,1) = interp(ii);
          zz = zz + 1; 
      end
      
      
    end
    
      if indexZnZ  == 1
          jj = jj + 1;
      end
      if indexZZ  == 1
          jj = z + 1;
      end
      if jj == size_glucose_flow;
       break;
      end 
      if  indexZnZ == 0 && indexZZ  == 0
        jj = jj + 1;
      end
end
%{
  figure(2)
  plot(glucose_flow_interp  ,'--rs','LineWidth',2,...
                'MarkerEdgeColor','k',...
                'MarkerFaceColor','g',...
                'MarkerSize',10);
%}
end
