# Supplementary material for: Evaluation of an open access software for calculating glucose variability parameters of a continuous glucose monitoring system applied at pediatric intensive care unit
Source: Biomed Eng Online. 2015 Apr 24;14:37. doi: 10.1186/s12938-015-0035-3 (PMC4416329; doi:10.1186/s12938-015-0035-3)
Supplement: Additional file 1: — Contains the full source code of the GVAP (GlyVar_Script.zip - http://sourceforge.net/projects/glyvariab/files/?source=navbar ). [file 12938_2015_35_MOESM1_ESM.zip › MADOO.m]

function [corr3_smooth_1] = MADOO(corr2_smooth,size_infl_index2,MA)

% Summary of this function
% MADOO - Meaningful Amplitude DeletiOn One Side
%
% It deletes turning points, if the glucose amplitudes are lower than the 
% meaningful amplitude/excursion on either side, but retains those whose 
% adjacent maxima/minima are lower/higher on both sides.

corr2_smooth(:,5) = 1;
for i = 2:size_infl_index2+1
        a = abs(corr2_smooth(i,4));
        b = abs(corr2_smooth(i+1,4));

    if (abs(a) <= MA) || (abs(b) <= MA) 
        corr4_smooth_1(i,5) = 0;
   
        corr2_smooth(i,5) = 0;
    end
end
corr2_smooth(i,5) = 1;

corr2_smooth_0 = corr2_smooth;
corr2_smooth(:,6) = 0;
corr2_smooth_0(:,5) = 0;
corr2_smooth_0(:,6) = 0;

corr2_smooth(size_infl_index2+2+1,:) = corr2_smooth_0(size_infl_index2+2,:);
corr2_smooth(size_infl_index2+2+2,:) = corr2_smooth_0(size_infl_index2+2,:);

for i = 1:size_infl_index2+2
     if corr2_smooth(i,4) > 0
         corr2_smooth(i,8) = 1;
     end
     if corr2_smooth(i,4) < 0
         corr2_smooth(i,8) = -1;
     end
 end 
          
    for i = 3:size_infl_index2
    aa = corr2_smooth(i,1);
    bb = corr2_smooth(i-2,1);
    cc = corr2_smooth(i+2,1);
    
    if corr2_smooth(i,8) == -1
       if corr2_smooth(i,1) < corr2_smooth(i-2,1) && ... 
          corr2_smooth(i,1) < corr2_smooth(i+2,1)
        corr2_smooth(i,6) = 1;
       end
    end
    if corr2_smooth(i,8) == 1
       if corr2_smooth(i,1) > corr2_smooth(i-2,1) && ...
          corr2_smooth(i,1) > corr2_smooth(i+2,1)
        corr2_smooth(i,6) = 1;
       end    
    end
end

corr2_smooth(:,7) = corr2_smooth(:,5);

for i = 1:size_infl_index2 + 2
    if corr2_smooth(i,7) == 0 && ...
       corr2_smooth(i,6) == 1
       corr2_smooth(i,7) = 1; 
    end
end

j = 1;
for i = 1:size_infl_index2 + 2
    c = corr2_smooth(i,7);
    if corr2_smooth(i,7) ~= 0
       corr2_smooth_1(j,:) = corr2_smooth(i,:);
    j = j+1;
    end
end

size_corr2_smooth = size(corr2_smooth_1);
size_corr2_smooth = size_corr2_smooth(1,1);
corr2_smooth_0(:,7) = 0;
corr2_smooth_0(:,8) = 0;
corr2_smooth_1(size_corr2_smooth+1,:) = corr2_smooth_0(size_infl_index2 + 2,:);
%{
figure(2333)
plot(corr2_smooth_1(:,3), corr2_smooth_1(:,1), '--rs','LineWidth',2,...
                'MarkerEdgeColor','m',...
                'MarkerFaceColor','k',...
                'MarkerSize',10);   
%}            
corr3_smooth_1(:,1) = corr2_smooth_1(:,1);  
corr3_smooth_1(:,2) = corr2_smooth_1(:,3);
corr3_smooth_1(:,3) = corr2_smooth_1(:,4);
corr3_smooth_1(:,4) = corr2_smooth_1(:,8);
corr3_smooth_1(:,5) = corr2_smooth_1(:,5);
corr3_smooth_1(:,6) = corr2_smooth_1(:,6);
corr3_smooth_1(:,7) = corr2_smooth_1(:,7);
end
