# Supplementary material for: Evaluation of an open access software for calculating glucose variability parameters of a continuous glucose monitoring system applied at pediatric intensive care unit
Source: Biomed Eng Online. 2015 Apr 24;14:37. doi: 10.1186/s12938-015-0035-3 (PMC4416329; doi:10.1186/s12938-015-0035-3)
Supplement: Additional file 1: — Contains the full source code of the GVAP (GlyVar_Script.zip - http://sourceforge.net/projects/glyvariab/files/?source=navbar ). [file 12938_2015_35_MOESM1_ESM.zip › SNPF.m]

function [smooth_CGM_data] = SNPF(interp_data_mage,size_orig_data_mage)


% Summary of this function
% SNPF - Small fluctuations elimination with symmetric Nine-Point moving average Filter
% 
% Elimination of small fluctuations with symmetric Nine-Point moving average 
% filter with exponentially decreasing weights on either side of the 
% center {(1,2,4,8,16,8,4,2,1)/46}. 
% Four points from the beginning and the end of the data flow cannot be filtered. 


orig_data_mage = interp_data_mage;
weight = [1, 2, 4, 8, 16, 8, 4, 2, 1];
k = 1;
for i = 1:size_orig_data_mage-8
    for j = 1:9 
        smooth_data_mage(k,j) = orig_data_mage(i)*weight(j);
        i = i + 1;
    end
    k = k + 1;
    i = i - 8;
end

size_smooth_data_mage = size(smooth_data_mage);
size_smooth_data_mage = size_smooth_data_mage(1,1);

smooth_CGM_data = NaN(size_orig_data_mage,1);

for i = 1 : size_smooth_data_mage
smooth_data_mage(i,11) = sum(smooth_data_mage(i,:));
smooth_data_mage(i,12) = smooth_data_mage(i,11)/46;
smooth_CGM_data (i+4,1) = smooth_data_mage(i,12);
end
%{
figure(12)
plot(smooth_CGM_data,'--rs','LineWidth',2,...
                'MarkerEdgeColor','k',...
                'MarkerFaceColor','g',...
                'MarkerSize',6);
            
ylabel('Glucose (mg/dL)')
xlabel('Time (hours)')
title('Symmetric nine-point moving average filter')
%}
end
